# Supplementary material for: Genome mining for macrolactam-encoding gene clusters allowed for the network-guided isolation of β-amino acid-containing cyclic derivatives and heterologous production of ciromicin A
Source: Commun Chem. 2023 Nov 20;6:257. doi: 10.1038/s42004-023-01034-w (PMC10662134; doi:10.1038/s42004-023-01034-w)
Supplement: Supplementary file 4 — Supplementary data File 1 [file 42004_2023_1034_MOESM4_ESM.xlsx]

## Sheet: Sheet1-3-Amp
3-amino-2-propionate as starter unit (3-Amp)
	activity	BGC	BS proposal w/o BGC	organism	Reference(s)
20-22-membered
vicenistatin	x	vin/ vic		Streptomyces halstedii/ Streptomyces parvus SCSIO Mla-L010/Streptomyces sp. HC-34	Ogasawara Y et al., Chem. Biol. (2004), Liang Z et al. J. Nat. Prod. (2022)
cyclamenol A	x		x	Streptomyces sp OUCMDZ-4348	Shen J et al. Org. Lett. (2019)
cyclamenol B	x		x	Streptomyces sp OUCMDZ-4348	Shen J et al. Org. Lett. (2019)
cyclamenol C	x		x	Streptomyces sp OUCMDZ-4348	Shen J et al. Org. Lett. (2019)
cyclamenol D	x		x	Streptomyces sp OUCMDZ-4348	Shen J et al. Org. Lett. (2019)
cyclamenol E	x		x	Streptomyces sp OUCMDZ-4348	Shen J et al. Org. Chem. Front. (2020)
cyclamenol F	x		x	Streptomyces sp OUCMDZ-4348	Shen J et al. Org. Chem. Front. (2020)
macrotermycin A	x	mte		Amycolatopsis sp. M39	Beemelmanns C et al., Org. Lett. (2017)
macrotermycin B	x	mte		Amycolatopsis sp. M39	Beemelmanns C et al., Org. Lett. (2017)
macrotermycin C	x	mte		Amycolatopsis sp. M39	Beemelmanns C et al., Org. Lett. (2017)
macrotermycin D	x	mte		Amycolatopsis sp. M39	Beemelmanns C et al., Org. Lett. (2017)
ciromicins A	x	cir		Amycolatopsis sp. FU40 ΔApoS	Derewacz D et al., ACS Chem. Biol. (2015)
ciromicins B	x	cir		Amycolatopsis sp. FU40 ΔApoS	Derewacz D et al., ACS Chem. Biol. (2015)
24-membered
JBIR-156	x	orf		Streptomyces rochei IFO12908	Hashimoto T et al., J. Antibiot. (2020)
verticilactam	x	vtl		Streptomyces spiroverticillatus JC-8444	Nogawa T et al. J. Nat. Prod. (2020)
26-membered
bombyxamycin A	x	bom		Streptomyces sp. SD53	Shin YH et al., Org. Lett. (2019)
bombyxamycin B	x	bom		Streptomyces sp. SD53	Shin YH et al., Org. Lett. (2019)
sceliphrolactam	x	sce		Streptomyces sp. SD85, Streptomyces sp. NZ-6	Low ZJ et al., Sci Rep (2018)/ Hwang S et al. J Nat Prod (2020)
niizalactam A	x		x	Streptomyces sp. NZ-6	Hoshino S et al. J. Nat. Prod. (2015)
niizalactam B	x		x	Streptomyces sp. NZ-6	Hoshino S et al. J. Nat. Prod. (2015)
niizalactam C/tripartilactam	x	tri	x	Streptomyces sp. NZ-6	Hoshino S et al. J. Nat. Prod. (2015)/ Hwang S et al. J Nat Prod (2020)
piceamycin	x			Streptomyces sp. SD53 + GB 4-2	Schulz D et al. J Antibiot (Tokyo) (2009)
N-acetylcysteine piceamycin	x			Streptomyces sp. GB 4-2	Schulz D et al. J Antibiot (Tokyo) (2009)
kenalactam A	x			Nocardiopsis CG3	Messaoudi O et al. J. Nat Prod. (2019)
kenalactam B	x			Nocardiopsis CG3	Messaoudi O et al. J. Nat Prod. (2019)
kenalactam C	x			Nocardiopsis CG3	Messaoudi O et al. J. Nat Prod. (2019)
kenalactam D	x			Nocardiopsis CG3	Messaoudi O et al. J. Nat Prod. (2019)
kenalactam E	x			Nocardiopsis CG3	Messaoudi O et al. J. Nat Prod. (2019)
streptolactam A	x			Streptomyces sp OUCMDZ-3159	Wang P et al. Mar Drugs (2020)
streptolactam B	x			Streptomyces sp OUCMDZ-3159	Wang P et al. Mar Drugs (2020)
streptolactam C	x		x	Streptomyces sp OUCMDZ-3159	Wang P et al. Mar Drugs (2020)
concolactam		x		Streptomyces sp. UTZ13	Shin, Y.-H. et al. JACS (2023)
summary
	isolated macrolactam
	compounds	families
total amount of isolated compounds	32	13
from Streptomyces	25	15
from Amycolatopsis	6	2
from Nocardiopsis	5	1
remarks to calculation:
For calculation each individual strain was counted. For example, vicenistatin was isolated from 2 different strains, so both strains are included in the calculation.
If two different macrolactam families are isolated from the same strain (e.g. sceliphrolactam and niizalactams), this strain is counted twice, as 2 macrolactams were detected.
If a several compounds within one family of macrolactams are detected in the same strain (e.g. kenalactams A-E), then this strain is counted only once.
According to this calculation rules, it can happen that the sum of macrolactams in the different bacterial genera is higher than the total amount of isolated macrolactam families.

## Sheet: Sheet2-3-Aba
3-aminobutyrate as starter unit (3-Aba)
	activity	BGC	BS proposal w/o BGC	organism	Reference(s)
24-membered
micromonosporin A	x		x	Micromonospora sp. TT1-11	Thawai C et al. Chem Biodivers (2004)
auroramycin	x	aur		Streptomyces roseosporus	Lim YH et al., Chembiochem (2018)
sipanmycin A	x	sip		Streptomyces sp. CS149	Malmierca MG et al., Appl. Environ. Microbiol. (2018)
sipanmycin B				Streptomyces sp. CS149	Malmierca MG et al., Appl. Environ. Microbiol. (2018)
silvalactam	x			Streptomyces sp. Tü 6392	Schulz D et al., J Antibiot (Tokyo) 2012
mirilactam A	x	mir		Actinosynnema mirum (ATCC 29888)/ Actinosynnema mirum NBRC 14064	Schulze CJ et al. ACS Chem Biol 2015
mirilactam B	x	mir		Actinosynnema mirum (ATCC 29888)	Schulze CJ et al. ACS Chem Biol 2015
mirilactam C			x	Actinosynnema mirum NBRC 14064	Hoshino S Chem Pharm Bull (Tokyo) 2018
mirilactam D			x	Actinosynnema mirum NBRC 14064	Hoshino S Chem Pharm Bull (Tokyo) 2018
mirilactam E			x	Actinosynnema mirum NBRC 14064	Hoshino S Chem Pharm Bull (Tokyo) 2018
incednine	x	idn		Streptomyces sp. ML694-90F3	Takaishi M et al., J. Antibiot. (2013)
26-membered
pretilactam	x	plm		Actinosynnema pretiosum ATCC 31565	Wang J et al. Molecules (2019)
micromonolactam	x	mml		Micromonospora strain CMS I2-32	Skellam EJ et al. J Antibioti (Tokyo) (2013)
dracolactam A	x		x	Micromonospora wenchangensis HEK-797	Hoshino S et al., Org Lett (2017)
dracolactam B	x		x	Micromonospora wenchangensis HEK-797	Hoshino S et al., Org Lett (2017)
FW05328-1	x			Micromonospora sp. FIM05328	Nie YL et al., Nat Prod Res (2018)
salinilactam	x	strop		Salinispora tropica CNB-440	Udwary DW et al., Proc. Natl. Acad. Sci. U.S.A. (2007)
lobosamides A	x	lob		Micromonospora sp. RL09-050-HVF-A	Schulze CJ et al. ACS Chem Biol 2015
lobosamides B	x	lob		Micromonospora sp. RL09-050-HVF-A	Schulze CJ et al. ACS Chem Biol 2015
lobosamides C	x	lob		Micromonospora sp. RL09-050-HVF-A	Schulze CJ et al. ACS Chem Biol 2015
lobosamides D				Micromonospora sp. RL09-050-HVF-A	McCaughey CS et al. Nature Chem Biol (2021)
marinolactam A	x	mrl		Micromonospora sp. 181	Liang M et al, Nucleic Acids Research (2022)
summary	isolated macrolactam
	compounds	families
total amount of isolated compounds	22	13
Streptomyces	5	4
Actinosynnema	6	3
Micromonospora	10	5
Salinispora	1	1
remarks to calculation:
For calculation each individual strain was counted. For example, mirilactams A-E were isolated from 2 different strains, so both strains are included in the calculation.
If several compounds within one family of macrolactams are detected in the same strain (e.g. lobosamides A-D), then this strain is counted only once.
According to this calculation rules, it can happen that the sum of macrolactams in the different bacterial genera is higher than the total amount of isolated macrolactam families.

## Sheet: Sheet3-b-Ala
b-alanine as starter unit (b-Ala)
	activity	BGC	BS proposal w/o BGC	organism	Reference(s)
14-membered
fluvirucin A1	x			Actinomadura pusilla	Tomita K et al. J Antibiot (Tokyo) (1991)
fluvirucin A2	x			Saccharothrix mutabilis	Tomita K et al. J Antibiot (Tokyo) (1991)
fluvirucin B1		fluA-C		Actinomadura vulgaris	Tomita K et al. J Antibiot (Tokyo) (1991)/ Lin TY et al., ACS Synth Biol (2013)
fluvirucin B2		flv		Actinomadura fulva subsp. indica ATCC 53714	Tomita K et al. J Antibiot (Tokyo) (1991)/ Miyanaga A et al., Biosci. Biotechnol. Biochem. (2016)
fluvirucin B3	x			Actinomadura spp.	Tomita K et al. J Antibiot (Tokyo) (1991)
fluvirucin B4	x			Actinomadura spp.	Tomita K et al. J Antibiot (Tokyo) (1991)
fluvirucin B5	x			Actinomadura spp.	Tomita K et al. J Antibiot (Tokyo) (1991)
fluvirucin B6	x			Nocardiopsis sp., strain CNQ-115	Leutou AS et al. J Antibiot (Tokyo) (2018)
fluvirucin B7	x		x	Nonomuraea sp. MYH522	Yu H. et al., SC Adv. (2022)
fluvirucin B8	x		x	Nonomuraea sp. MYH522	Yu H. et al., SC Adv. (2022)
fluvirucin B9	x		x	Nonomuraea sp. MYH522	Yu H. et al., SC Adv. (2022)
fluvirucin B10	x		x	Nonomuraea sp. MYH522	Yu H. et al., SC Adv. (2022)
fluvirucin C1	x			marine actinomycete strain DIL-12-02-135	Costa M et al. Nat Prod Commun (2017)
fluvirucin C2	x			marine actinomycete strain DIL-12-02-135	Costa M et al. Nat Prod Commun (2017)
6-Desmethyl-N-methylfluvirucin A1	x			Nonomuraea turkmeniaca MA7364	Ayers S et al. J Nat Prod (2007)
N-Methylfluvirucin A1	x			Nonomuraea turkmeniaca MA7364	Ayers S et al. J Nat Prod (2007)
summary	isolated macrolactams
	compound	families
total amount of isolated compounds	16	1
Acinomadura	6	4
Saccharothrix	1	1
Nocardiopsis	1	1
Nonomuraea	6	1
unidentified actinomycete	2	1
	32
remarks to calculation:
For calculation each individual strain was counted. The fluvirucins were isolated from 8 different strains, so all strains are included in the calculation.
According to this calculation rules, it can happen that the sum of macrolactams in the different bacterial genera is higher than the total amount of isolated macrolactam families.

## Sheet: Sheet4-3-Afa
3-amino fatty acid as starter unit (3-Afa)
	activity	BGC	BS proposal w/o BGC	organism	Reference(s)
20-membered
heronamides A	x	hrn		Streptomyces sp. (CMB-M0406)	Raju R et al., Org Biomol Chem (2010)
heronamides B		hrn		Streptomyces sp. (CMB-M0406)	Raju R et al., Org Biomol Chem (2010)
heronamides C		hrn		Streptomyces sp. (CMB-M0406), Streptomyces sp. TP-A0871	Raju R et al., Org Biomol Chem (2010), Komaki H Genome Announc (2015)
heronamides D		her	x	Streptomyces sp. SCSIO 03032	Zhang W et al., J Nat Prod (2014)
heronamides E		her	x	Streptomyces sp. SCSIO 03032	Zhang W et al., J Nat Prod (2014)
heronamides F		her	x	Streptomyces sp. SCSIO 03032	Zhang W et al., J Nat Prod (2014)
heronamides G			x	Streptomyces niveus	Ding N et al., RSC Adv. (2018)
heronamides H			x	Streptomyces niveus	Ding N et al., RSC Adv. (2018)
heronamides I			x	Streptomyces niveus	Ding N et al., RSC Adv. (2018)
heronamides J			x	Streptomyces niveus	Ding N et al., RSC Adv. (2018)
heronamides K			x	Streptomyces niveus	Ding N et al., RSC Adv. (2018)
heronamides L			x	Streptomyces niveus	Ding N et al., RSC Adv. (2018)
GT32-B	x			Streptomyces spheroides	Takahashi I et al. J Antibiot (Tokyo) (1997)
BE-14106	x	bec		Streptomyces niveus/ Streptomyces spheroids A14106/ Streptomyces sp. DSM 21069	Ding N et al., RSC Adv. (2018)/Kojiri K et al., J Antibiot (Tokyo) (1992)/Jørgensen H et al., Chem. Biol. (2009)
nivelactam A	x		x	Streptomyces niveus	Li L et al., Bioorg Med Chem Lett (2016)
nivelactam B	x			Streptomyces varsoviensis strain NRRL B-3589	Chen H et al., J Antibiot (Tokyo) (2018)
ML-449	x	mla		Streptomyces sp. MP39-85	Jørgensen H et al., Appl. Environ. Microbiol. (2010)
JBIR-150	x			Streptomyces sp. OPMA00071	Kawahara T et al., J Antibiot (Tokyo) (2018)
muanlactam	x	mua		Streptomyces sp. MA159	Shin, Y.-H. et al. JACS (2023)
22-membered
aureoverticilactam	x			Streptomyces aureoverticillatus (HN6)	Mitchell SS et al., J Nat Prod (2004)
cremimycin	x	cmi		Streptomyces sp. MJ635-86F5	Amagai K et al. Tetrahedron (2011)
34-membered
sagamilactam	x			Actinomadura sp. K13-0306	Kimura T et al., J Antibiot (Tokyo) (2016)
summary	isolated macrolactams
	compound	families
total amount of isolated compounds/families	22	10
Streptomyces	21	13
Actinomadura	1	1
remarks to calculation:
For calculation each individual strain was counted. For example, heronamide C was isolated from 2 different strains, so both strains are included in the calculation.
If several compounds within one family of macrolactams are detected in the same strain (e.g.heronamides G-L), then this strain is counted only once.
This results in 5 different producing strains for the macrolactam family of heronamides.
According to this calculation rules, it can happen that the sum of macrolactams in the different bacterial genera is higher than the total amount of isolated macrolactam families.

## Sheet: Sheet5-bPhe
β-phenylalanine as starter unit (b-Phe)
	activity	BGC	BS proposal w/o BGC	organism	Reference(s)
hitachimycin	x	hit		Streptomyces scabrisporus	Kudo F et al., Chembiochem (2015)
viridenomycin	x			Stretomyces gannmycicus AL081	Nakagawa M et al., J Antibiot (Tokyo) (1992)
summary	isolated macrolactams
	compound	families
total amount of isolated compounds	2
Streptomyces	2	2

## Sheet: Sheet6-summary
macrolactam compounds (including all derivatives) per genus									macrolactam families per genus
	3-Amp	A-Aba	b-Ala	3-Afa	b-Phe	family				3-Amp	A-Aba	b-Ala	3-Afa	b-Phe	family
Streptomyces	21	5		21	2	Streptomycetaceae			Streptomyces	15	4		13	2	Streptomycetaceae
Amycolatopsis	6					Pseudonocardiaceae			Amycolatopsis	2					Pseudonocardiaceae
Nocardiopsis	5		1			Nocardiopsaceae			Nocardiopsis	1		1			Nocardiopsaceae
Actinosynnema		6				Pseudonocardiaceae			Actinosynnema		3				Pseudonocardiaceae
Micromonospora		10				Micromonosporaceae			Micromonospora		5				Micromonosporaceae
Salinispora		1				Micromonosporaceae			Salinispora		1				Micromonosporaceae
Acinomadura			6	1		Thermomonosporaceae			Acinomadura			4	1		Thermomonosporaceae
Saccharothrix			1			Pseudonocardiaceae			Saccharothrix			1			Pseudonocardiaceae
Nonomuraea			6			Streptosporangiaceae			Nonomuraea			1			Streptosporangiaceae
unidentified actinomycete			2			others			unidentified actinomycete			1			others
macrolactam compounds (including all derivatives) per bacterial family									macrolactam families per bacterial family
	3-Amp	A-Aba	b-Ala	3-Afa	b-Phe					3-Amp	A-Aba	b-Ala	3-Afa	b-Phe
Streptomycetaceae	21	5	0	21	2				Streptomycetaceae	15	4	0	13	2
Pseudonocardiaceae	6	6	1	0	0				Pseudonocardiaceae	2	3	1	0	0
Micromonosporaceae	0	11	0	0	0				Micromonosporaceae	0	6	0	0	0
Streptosporangiaceae	0	0	6	0	0				Streptosporangiaceae	0	0	1	0	0
Thermomonosporaceae	0	0	6	1	0				Thermomonosporaceae	0	0	4	1	0
other	5	0	3	0	0				other	1	0	2	0	0
isolated macrolactam compounds per bacterial family									producer strains per macrolactam family
	macrolactams									macrolactam families
Streptomycetaceae	49								Streptomycetaceae	34
Pseudonocardiaceae	13								Pseudonocardiaceae	6
Micromonosporaceae	11								Micromonosporaceae	6
Streptosporangiaceae	6								Streptosporangiaceae	1
Thermomonosporaceae	7								Thermomonosporaceae	4
other	8								other	3
total amount	94								total amount	54
isolated macrolactam compounds per BGC type									isolated macrolactam compounds per BGC type
	macrolactams									macrolactam families
3-Amp	32								3-Amp	13
A-Aba	22								A-Aba	13
3-Afa	22								3-Afa	10
b-Phe	2								b-Phe	2
b-Ala	16								b-Ala	1
total amount	94								total amount	39
