# Supplementary material for: Genome mining for macrolactam-encoding gene clusters allowed for the network-guided isolation of β-amino acid-containing cyclic derivatives and heterologous production of ciromicin A
Source: Commun Chem. 2023 Nov 20;6:257. doi: 10.1038/s42004-023-01034-w (PMC10662134; doi:10.1038/s42004-023-01034-w)
Supplement: Supplementary file 5 — Supplementary data File 2 [file 42004_2023_1034_MOESM5_ESM.xlsx]

## Sheet: Tabelle1_bPhe
cblaster output for bPhe macrolactam BGCs
parameters: -u 5, -ig, -md 20000, -g 80000, -r hitA		missing query homolog - manual curation needed to confirm macrolactam BGC
duplicate hits (by organism) removed
Organism	Scaffold	Start	End	Score	hitA	hitB	hitC	hitD	hitE	IdnLP1	comment
Embleya scabrispora DSM 41855	NZ_KB889596.1	197502	215978	9.661	1	1	1	1	1	1
Embleya scabrispora JCM 11712	LC008143.1	2068	59576	11.9598	1	1	1	1	1	2	hitachimycin producer
Micromonospora palomenae DSM 102131	NZ_VIXA01000001.1	2393479	2469810	10.8035	1	1	1	1	1	2	*most likely new bPhe macrolactam producer!!
Micromonospora purpureochromogenes DSM 43814	JACCCQ010000001.1	4189448	4265883	7.2399	1	1	1	1	1	0	manually curated: contains PKS genes, seeplot of clusters (Fig. x)					*most likely new bPhe macrolactam producer!!
Micromonospora purpureochromogenes DSM 43821	NZ_LT607410.1	4972184	5048673	10.8061	1	1	1	1	1	2	*most likely new bPhe macrolactam producer!!
Streptomyces sp. SID5474	WWIJ01000102.1	197502	215978	9.6555	1	1	1	1	1	1	most likely hitachimycin producer
Streptomyces sp. SS1-1	WBXN01000004.1	152810	236211	12.0639	1	1	1	1	1	3	*most likely new bPhe macrolactam producer!!
summary											* most likely all produce the same compound, 26-membered ring
Genus	number of BGCs	belonging to bacterial family
Embleya	2	Streptomycetaceae
Micromonospora	3	Micromonosporaceae
Streptomyces	2	Streptomycetaceae
total number of BGCs	7

## Sheet: Tabelle2-3Afa
cblaster output for 3Afa macrolactam BGCs
parameters: -ig, -md 20000, -g 80000, -r CmiS1 CmiS2
duplicate hits (by organism) removed
Organism	Scaffold	Start	End	Score	CmiS1	CmiS2	CmiS3	CmiS4	CmiS5	CmiS6	IndLP1	comment
Actinomadura chibensis JCM 14158	NZ_VSFG01000004.1	496607	587480	15.634	1	1	1	1	1	1	5
Actinomadura chibensis NBRC 106107	NZ_BCQP01000024.1	19494	110367	15.634	1	1	1	1	1	1	5
Actinomadura decatromicini CYP1-5	NZ_VSRQ01000009.1	21300	123010	16.8731	1	1	1	1	1	1	6
Actinomadura macrotermitis RB68	NZ_WEGH01000007.1	98594	173835	12.325	1	1	1	1	1	1	4
Actinomadura rupiterrae DSM 45251	NZ_JAMZEA010000015.1	90208	155471	15.0537	1	1	1	1	1	1	3
Actinomadura sp. KC06	NZ_SMKT01000104.1	9993	30612	12.5148	1	1	1	1	1	1	1
Actinomadura syzygii GKU157	NZ_VSFF01000004.1	501582	603283	16.8708	1	1	1	1	1	1	6
Kitasatospora xanthocidica JCM 4862	NZ_BNBY01000046.1	1	33582	11.474	1	1	1	1	1	1	1
Streptomyces camponoticapitis CGMCC 4.7275	NZ_BMMV01000015.1	165737	207283	13.7566	1	1	1	1	1	1	2
Streptomyces himastatinicus ATCC 53653	NZ_GG657754.1	9297970	9346539	12.7414	1	1	1	1	1	1	2
Streptomyces liliiviolaceus BH-SS-21	NZ_JAGPYQ010000001.1	6415806	6509669	17.6388	1	1	1	1	1	1	5
Streptomyces lonarensis NCL716	NZ_JAAVJD010000026.1	10890	30014	12.4611	1	1	1	1	1	1	1
Streptomyces marincola SCSIO 03032	NZ_CP021121.1	4446893	4523614	16.2627	1	1	1	1	1	1	4
Streptomyces marincola SCSIO 64649	NZ_CP084541.1	1911469	1988133	14.9927	1	1	1	1	1	1	3
Streptomyces niveus NCIMB 11891	NZ_CM002280.1	7785637	7853255	16.3322	1	1	1	1	1	1	4
Streptomyces niveus NRRL 2449	NZ_MDCS01000211.1	12396	31460	12.4876	1	1	1	1	1	1	1
Streptomyces niveus NRRL 2466	NZ_MDCR01000064.1	256	50236	15.0665	1	1	1	1	1	1	3
Streptomyces radicis AZ1-7	NZ_RBDX01000015.1	97300	152076	16.3063	1	1	1	1	1	1	4
Streptomyces radicis DS1-2	NZ_RBDY01000015.1	11933	66709	16.3063	1	1	1	1	1	1	4
Streptomyces sp. 4R-3d	NZ_SPNN01000035.1	15951	82930	16.3405	1	1	1	1	1	1	4
Streptomyces sp. CMB-0406 CBM-0406	LT548273.1	5170	77529	16.3332	1	1	1	1	1	1	4	heronamide producer
Streptomyces sp. DSM 21069	FJ872523.1	6784	73826	16.3392	1	1	1	1	1	1	4	BE-14106 producer
Streptomyces sp. MA159	OP672340.1	9344	80537	16.3109	1	1	1	1	1	1	4
Streptomyces sp. MA3_2.13	NZ_CP082362.1	7109773	7176149	16.3125	1	1	1	1	1	1	4
Streptomyces sp. MJ635-86F5	AB818354.1	25426	89649	13.7018	1	1	1	1	1	1	1	cremimycin producer
Streptomyces sp. MP131-18	NZ_LZNS01000001.1	6225556	6244701	12.4742	1	1	1	1	1	1	1
Streptomyces sp. MP39-85	FJ872525.1	7108	79612	16.3348	1	1	1	1	1	1	4	MLA-449 producer
Streptomyces sp. NBRC 110028	NZ_BBUZ01000060.1	6448	25619	12.4694	1	1	1	1	1	1	1
Streptomyces sp. PT12	NZ_QEST01000220.1	1938	21110	12.475	1	1	1	1	1	1	1
Streptomyces sp. REN17	NZ_JAHKJW010000021.1	101883	152375	13.7662	1	1	1	1	1	1	2
Streptomyces sp. Rer75	NZ_CP058693.1	8876993	8949549	16.3264	1	1	1	1	1	1	4
Streptomyces sp. RTd22	NZ_LXIC01000001.1	583714	656879	16.3312	1	1	1	1	1	1	4
Streptomyces sp. Z26	NZ_RCHV01000002.1	3760266	3810358	15.0259	1	1	1	1	1	1	3
Streptomyces tauricus JCM 4837	NZ_BMVY01000019.1	10832	32129	12.5181	1	1	1	1	1	1	1
summary
Genus	number of BGCs	belonging to bacterial family
Actinomadura	7	Thermomonosporaceae
Kitasatospora	1	Streptomycetaceae
Streptomyces	26	Streptomycetaceae
total number of BGCs	34

## Sheet: Tabelle3-3Aba
cblaster output for 3Aba macrolactam BGCs
parameters: -ig, -md 20000, -g 80000, -r IdnL2 IdnL3 IdnL4, -u 5						missing query homolog - manual curation needed to confirm macrolactam BGC
duplicate hits (by organism) removed
Organism	Scaffold	Start	End	Score	IdnL1	IdnL2	IdnL3	IdnL4	IdnL6	IdnL7	IdnLP1	cluster	comment
Actinoplanes abujensis DSM 45518	JACHMF010000001.1	111606	129308	8.4397	0	1	1	1	1	1	1	170	IdnL1 homolog present
Actinoplanes abujensis NBRC 110796	BOMC01000081.1	6885	24587	10.4916	1	1	1	1	1	1	1
Actinoplanes sp. SE50	NZ_CP023298.1	6575251	6664577	11.781	1	1	1	1	1	1	2
Actinoplanes sp. SE50/110	NC_017803.1	6576100	6665426	11.781	1	1	1	1	1	1	2
Actinosynnema mirum DSM 43827	NC_013093.1	3041191	3089818	10.8744	1	1	1	1	1	1	2	lobosamide producer, mirilactam producer
Actinosynnema pretiosum DSM 44132	NZ_JAMTCF010000001.1	258253	306355	10.8813	1	1	1	1	1	1	2
Actinosynnema pretiosum subsp. auranticum DSM 44131	NZ_JABBHD010000002.1	118347	166906	10.8729	1	1	1	1	1	1	2
Actinosynnema pretiosum subsp. pretiosum ATCC 31280	NZ_CP029607.1	3132142	3180382	10.874	1	1	1	1	1	1	2	pretilactam producer
Actinosynnema pretiosum X47	NZ_CP023445.1	3067065	3115624	10.8745	1	1	1	1	1	1	2
Catellatospora tritici NEAU-YM18	JAHRCY010000021.1	96095	132413	11.7937	1	1	1	1	1	1	2
Kibdelosporangium banguiense DSM 46670	JAGINW010000001.1	6526665	6583349	10.0926	1	1	1	1	0	1	3	136
Kibdelosporangium persicum 4NS15	NZ_JAAATY010000010.1	167140	228729	13.1928	1	1	1	1	1	1	3
Kitasatospora gansuensis DSM 44786	JACHJR010000001.1	1802859	1843194	11.8463	1	1	1	1	1	1	2
Kitasatospora sp. Root107	NZ_LMCT01000008.1	104528	144863	11.846	1	1	1	1	1	1	2
Kitasatospora sp. Root187	NZ_LMHX01000011.1	101664	125636	10.5629	1	1	1	1	1	1	1
Microbispora cellulosiformans Gxj-6	NZ_VYTZ01000020.1	84239	120215	11.7964	1	1	1	1	1	1	2
Microbispora fusca NEAU-HEGS1-5	NZ_VANP01000018.1	15962	40064	10.5483	1	1	1	1	1	1	1
Microbispora sp. H10670	NZ_JABBWW010000051.1	4147	11756	9.2797	1	1	1	1	1	1	0	139	no PKS gene in proximity, remove from analysis
Microbispora sp. H10885	NZ_JABBWY010000003.1	485459	619852	15.6082	1	1	1	1	1	1	5
Microbispora sp. H10949	NZ_JABBWZ010000008.1	252216	386569	14.3359	1	1	1	1	1	1	4
Micromonospora antibiotica MMS20-R2-23	JAGFWR010000015.1	78844	128433	10.8967	1	1	1	1	1	1	2
Micromonospora aurantiaca 181	OM891520.1	57350	87844	9.6191	1	1	1	1	1	1	1	marinolactam producer
Micromonospora auratinigra DSM 44815	NZ_LT594323.1	2700947	2746262	10.879	1	1	1	1	1	1	2
Micromonospora humida MMS20-R1-14	NZ_JAFEUC010000019.1	15804	64775	10.8954	1	1	1	1	1	1	2
Micromonospora humidisoli MMS20-R2-29	NZ_JAFEUO010000001.1	1211239	1260186	10.8921	1	1	1	1	1	1	2
Micromonospora matsumotoense DSM 44100	NZ_FMCU01000030.1	16405	47038	9.6158	1	1	1	1	1	1	1
Micromonospora rifamycinica DSM 44983	LT607752.1	2251871	2301307	10.8881	1	1	1	1	1	1	2
Micromonospora sp. AKA109	BNEH01000005.1	3812230	3861175	10.896	1	1	1	1	1	1	2
Micromonospora sp. HM134	CP041061.1	2074364	2123437	10.8916	1	1	1	1	1	1	2
Micromonospora sp. HNM0581	NZ_JAASAD010000030.1	4505	11774	8.2958	1	1	1	1	1	1	0	84	on contig edge, PKS gene present
Micromonospora sp. JL29	OP672339.1	4336	53409	10.8908	1	1	1	1	1	1	2
Micromonospora sp. NBRC 107566	NZ_BBQH01000078.1	4127	15904	8.2614	1	1	1	1	1	1	0	86	no PKS gene in proximity, remove from analysis
Micromonospora sp. RL09-050-HVF-A	NZ_JAGKQP010000002.1	6735973	6766518	9.6185	1	1	1	1	1	1	1
Micromonospora sp. S-DT3-3-22	NZ_JACGMO010000001.1	134423	160294	9.5787	1	1	1	1	1	1	1
Micromonospora wenchangensis CCTCC AA 2012002	NZ_MZMV01000003.1	15615	59682	10.8884	1	1	1	1	1	1	2
Planomonospora parontospora JCM 3093	BMQD01000040.1	18142	26977	9.2778	1	1	1	1	1	1	0	125	on contig edge, PKS gene present
Planomonospora parontospora subsp. antibiotica JCM 3094	NZ_BMQE01000057.1	21472	30318	9.2808	1	1	1	1	1	1	0	132	on contig edge, PKS gene present
Planomonospora parontospora subsp. antibiotica NBRC 15869	NZ_BOOM01000116.1	8399	17245	9.2808	1	1	1	1	1	1	0	134	on contig edge, PKS gene present
Planomonospora parontospora subsp. parontospora NBRC 13880	NZ_BOOL01000076.1	8413	17248	9.2779	1	1	1	1	1	1	0	123	on contig edge, PKS gene present
Planomonospora sp. ID91781	NZ_JABTEY010000002.1	2540207	2550422	9.2772	1	1	1	1	1	1	0	128	on contig edge, PKS gene present
Planomonospora sphaerica JCM 9374	NZ_BDCX01000024.1	14963	24992	9.2775	1	1	1	1	1	1	0	126	on contig edge, PKS gene present
Saccharothrix sp. 6-C	CP064192.1	4178640	4288778	12.0865	1	1	1	1	1	1	3
Saccharothrix syringae NRRL B-16468	NZ_CP034550.1	7890644	7942758	10.8809	1	1	1	1	1	1	2
Saccharothrix texasensis DSM 44231	RJKM01000001.1	1120593	1235425	12.0818	1	1	1	1	1	1	3
Salinispora pacifica CNR114	NZ_AZWO01000060.1	7777	14983	8.2921	1	1	1	1	1	1	0	109	on contig edge, PKS gene present
Salinispora pacifica DSM 45544	NZ_KB905359.1	7154	37796	9.604	1	1	1	1	1	1	1
Salinispora sp. H7-4	NZ_JABZED010000032.1	8914	16171	8.2932	1	1	1	1	1	1	0	104	on contig edge, PKS gene present
Salinispora tropica CNB-440	CP000667.1	3117970	3185224	12.1588	1	1	1	1	1	1	3
Salinispora tropica CNT250	NZ_JHVW01000044.1	4814	12026	8.2937	1	1	1	1	1	1	0	89	on contig edge, PKS gene present
Streptomyces atroolivaceus NRRL ISP-5137	NZ_JNXG01000009.1	4417	11883	10.3192	1	1	1	1	1	1	0	55	on contig edge, PKS gene present
Streptomyces atroolivaceus TUE2108	NZ_CAKMXI010000012.1	265532	272953	10.3191	1	1	1	1	1	1	0	56	on contig edge, PKS gene present
Streptomyces badius JCM 4350	BMSZ01000005.1	5859	11511	8.2518	1	1	1	1	1	0	0	50	on contig edge, PKS gene present
Streptomyces carpinensis NRRL B-16921	NZ_MUBM01000096.1	1519	9075	7.202	0	1	1	1	1	1	0	144	on contig edge, PKS gene present			high homology to BGC0000140, no macrolactam
Streptomyces cirratus JCM 4738	BMVP01000012.1	186490	197562	8.264	1	1	1	1	1	1	0	130	on contig edge, PKS gene present			high homology to BGC0000140, no macrolactam
Streptomyces filamentosus L30	NZ_CP098609.1	1641276	1713566	13.8294	1	1	1	1	1	1	2
Streptomyces filamentosus NRRL 11379	ABYX02000001.1	6145466	6217762	16.5228	1	1	1	1	1	1	4
Streptomyces filamentosus NRRL 15998	MH101993.1	19662	91952	16.5271	1	1	1	1	1	1	4
Streptomyces globisporus M 1	JAJIRU010000031.1	71202	78802	10.3134	1	1	1	1	1	1	0	52	on contig edge, PKS gene present
Streptomyces parvus C05	VSZQ01000082.1	21870	29493	10.3153	1	1	1	1	1	1	0	48	on contig edge, high homology to accessory enzymes of sipanmycin
Streptomyces qinzhouensis SSL-25	CP042266.1	8040069	8058451	10.4914	1	1	1	1	1	1	1
Streptomyces smaragdinus RB5	WEGJ01000018.1	14769	41897	9.5384	1	1	1	1	1	1	1
Streptomyces sp. 2131.1	NZ_FNSY01000001.1	3384345	3447728	12.1146	1	1	1	1	1	1	3
Streptomyces sp. A0958	NZ_SSBK01000003.1	49282	112652	12.1134	1	1	1	1	1	1	3
Streptomyces sp. AC1-42W	NZ_QKWY01000002.1	28331	92278	12.1001	1	1	1	1	1	1	3
Streptomyces sp. AC512_CC834	NZ_JAGMUO010000114.1	22515	42239	10.5336	1	1	1	1	1	1	1
Streptomyces sp. CAI 127	JAANOC010000015.1	4405	12090	10.3129	1	1	1	1	1	1	0	5	on contig edge, PKS gene present
Streptomyces sp. CAI-121	JAANNV010000006.1	301646	309273	10.3128	1	1	1	1	1	1	0	3	on contig edge, high homology to accessory enzymes of sipanmycin
Streptomyces sp. CAI-68	JAANOD010000007.1	4274	11901	10.3128	1	1	1	1	1	1	0	7	on contig edge, high homology to accessory enzymes of sipanmycin
Streptomyces sp. CB02613	NNBN01000007.1	462292	469969	10.3132	1	1	1	1	1	1	0	1	on contig edge, high homology to accessory enzymes of sipanmycin
Streptomyces sp. col6	NZ_RDBL01000029.1	826824	887577	12.123	1	1	1	1	1	1	3
Streptomyces sp. CS014	KZ819154.1	1473810	1542590	13.834	1	1	1	1	1	1	2
Streptomyces sp. CS149	KZ679082.1	6104641	6174170	13.8312	1	1	1	1	1	1	2		sipanmycin producer
Streptomyces sp. EN23	NZ_MJAI01000003.1	5080	12491	10.3136	1	1	1	1	1	1	0	15	on contig edge, PKS gene present
Streptomyces sp. EN27	NZ_MJAG01000010.1	12442	19853	10.3135	1	1	1	1	1	1	0	17	on contig edge, high homology to accessory enzymes of sipanmycin
Streptomyces sp. ISL-44	JAGGOU010000158.1	18603	29560	8.2616	1	1	1	1	1	1	0	23	PKS genes present
Streptomyces sp. KhCrAH-43	NZ_QLLV01000004.1	152880	216270	12.1145	1	1	1	1	1	1	3
Streptomyces sp. ML694-90F3	AB767280.1	11307	66139	15.5494	1	1	1	1	1	1	2		incednine producer
Streptomyces sp. MTZ3.1	NZ_JAMQGM010000043.1	86875	99360	8.265	1	1	1	1	1	1	0	46	on contig edge, unclear BGC type (NRPS/PKS?), remove from analysis
Streptomyces sp. NBC_00047	NZ_JAPELR010000002.1	1368499	1431370	12.1051	1	1	1	1	1	1	3
Streptomyces sp. NBC_00162	NZ_CP102509.1	2266348	2330678	12.1037	1	1	1	1	1	1	3
Streptomyces sp. NBC_00555	NZ_JAPENV010000001.1	1743800	1808098	12.1057	1	1	1	1	1	1	3
Streptomyces sp. NBC_01789	NZ_JAPEQS010000001.1	3625391	3689062	12.1141	1	1	1	1	1	1	3
Streptomyces sp. NRRL F-2747	NZ_JOIS01000074.1	7731	16907	9.2763	1	1	1	1	1	1	0	37	on contig edge, PKS gene present
Streptomyces sp. OfavH-34-F	NZ_JAKRGC010000034.1	1306	17449	8.259	1	1	1	1	1	1	0	43	on contig edge, PKS gene present			high homology to BGC0000140, no macrolactam
Streptomyces sp. S063	NZ_CP021707.1	5972593	6044759	15.1409	1	1	1	1	1	1	3
Streptomyces sp. SID4920	NZ_WWJM01000020.1	153024	216414	12.1145	1	1	1	1	1	1	3
Streptomyces sp. SID5466	WWIP01000001.1	6164634	6172198	10.3119	1	1	1	1	1	1	0	18	PKS present, fragmented
Streptomyces sp. SID8373	NZ_WWGI01000075.1	529079	592469	12.1145	1	1	1	1	1	1	3
Streptomyces sp. SID9124	NZ_JAAGNG010000036.1	5876	17678	8.2626	1	1	1	1	1	1	0	41	on contig edge, PKS gene present
Streptomyces sp. Tue 6075 Tue6075	CP010833.1	1661414	1696248	12.5783	1	1	1	1	1	1	1
Streptomyces spiralis JCM 3302	BNBC01000021.1	128727	140158	8.2636	1	1	1	1	1	1	0	142	on contig edge, PKS gene present			high homology to BGC0000140, no macrolactam
Streptomyces tsukubensis L20	NZ_CP070379.1	1478260	1496736	9.2506	1	1	1	1	1	1	0	161	PKS present
Streptomyces tsukubensis NRRL 18488	NZ_CP020700.1	90988	109468	10.4948	1	1	1	1	1	1	1		only one PKS gene, 8-membered ring??
Streptomyces tsukubensis VKM Ac-2618D	NZ_SGFG01000012.1	95937	114417	10.4948	1	1	1	1	1	1	1
summary
Genus
Actinoplanes abujensis DSM 45518	4	Micromonosporaceae
Actinosynnema pretiosum DSM 44132	5	Pseudonocardiaceae
Catellatospora tritici NEAU-YM18	1	Micromonosporaceae
Kibdelosporangium banguiense DSM 46670	2	Pseudonocardiaceae
Kitasatospora sp. Root187	3	Streptomycetaceae
Microbispora sp. H10670	4	Streptosporangiaceae
Micromonospora antibiotica MMS20-R2-23	14	Micromonosporaceae
Planomonospora parontospora subsp. antibiotica JCM 3094	6	Streptosporangiaceae
Saccharothrix syringae NRRL B-16468	3	Pseudonocardiaceae
Salinispora pacifica CNR114	5	Micromonosporaceae
Streptomyces carpinensis NRRL B-16921	40	Streptomycetaceae
	87

## Sheet: Tabelle4-3Amp
cblaster output for 3Amp macrolactam BGCs
parameters: -ig, -md 20000, -g 80000, -r VinK, -u 7
duplicate hits (by organism) removed
Organism	Scaffold	Start	End	Score	VinH	VinI	VinK	VinL	VinM	VinN	VinO	IdnL1	cluster	comment
Actinokineospora enzanensis DSM 44649	NZ_KB894405.1	281478	363383	13.5346	1	1	1	1	1	1	1	1
Actinomadura latina ATCC BAA-277	NZ_JAAXPI010000078.1	12744	25594	11.2526	1	1	1	1	1	1	1	0	454	PKS present
Actinomadura latina NBRC 106108	NZ_BCQS01000032.1	88427	117463	13.503	1	1	1	1	1	1	1	1
Actinomadura rudentiformis HMC1	WBMT01000012.1	282250	305101	13.5402	1	1	1	1	1	1	1	1
Actinomadura sp. WMMA1423	NZ_CP041244.1	1486254	1559658	14.3368	1	1	1	0	1	1	1	4	450	VinL homolog present
Actinophytocola sp. S1-96	JAFFZE010000014.1	439276	490620	16.0749	1	1	1	1	1	1	1	3
Actinoplanes abujensis DSM 45518	JACHMF010000001.1	3518988	3554597	14.8067	1	1	1	1	1	1	1	2		3-Aba BGC!
Actinoplanes abujensis NBRC 110796	NZ_BOMC01000085.1	4378	22762	13.5254	1	1	1	1	1	1	1	1		3-Aba BGC!
Actinoplanes ianthinogenes JCM 3249	NZ_BMQZ01000027.1	14543	39768	13.5403	1	1	1	1	1	1	1	1
Actinoplanes ianthinogenes NBRC 13996	NZ_AP023356.1	2760909	2785840	13.5403	1	1	1	1	1	1	1	1
Actinoplanes octamycinicus DSM 45809	JACHNB010000001.1	10171725	10207709	14.8102	1	1	1	1	1	1	1	2
Actinoplanes octamycinicus NBRC 14524	NZ_BOMR01000178.1	1150	8340	12.2645	1	1	1	1	1	1	1	0	375	on contig edge
Actinoplanes sp. L3-i22	NZ_AP024745.1	9252808	9305534	14.8042	1	1	1	1	1	1	1	2
Actinosynnema pretiosum DSM 44132	NZ_JAMTCF010000005.1	1790	60378	14.7932	1	1	1	1	1	1	1	2
Allonocardiopsis opalescens DSM 45601	PVZC01000001.1	399141	483079	18.369	1	1	1	1	1	1	1	4
Amycolatopsis camponoti A23	NZ_CABVGP010000002.1	248733	324571	14.8067	1	1	1	1	1	1	1	2
Amycolatopsis circi DSM 45561	NZ_PQIA01000049.1	28358	53007	13.5604	1	1	1	1	1	1	1	1
Amycolatopsis dendrobii DR6-1	NZ_JACGZW010000004.1	321794	399372	14.8148	1	1	1	1	1	1	1	2
Amycolatopsis echigonensis JCM 21831	NZ_JACJHR010000007.1	127760	152361	13.5566	1	1	1	1	1	1	1	1
Amycolatopsis jiangsuensis DSM 45859	NZ_JACHMG010000001.1	7034058	7110889	14.8222	1	1	1	1	1	1	1	2
Amycolatopsis niigatensis DSM 45165	NZ_PJMY01000003.1	5061294	5137408	14.8115	1	1	1	1	1	1	1	2
Amycolatopsis nivea CFH S0261	NZ_SDLT01000013.1	25101	99186	14.8195	1	1	1	1	1	1	1	2
Amycolatopsis orientalis DSM 43388	NZ_ASXG01000120.1	18255	94455	14.8161	1	1	1	1	1	1	1	2
Amycolatopsis orientalis DSM 46075	NZ_ASXH01000143.1	68115	141008	14.8175	1	1	1	1	1	1	1	2
Amycolatopsis pretoriensis DSM 44654	NZ_FNUJ01000010.1	87142	159910	14.8163	1	1	1	1	1	1	1	2
Amycolatopsis rubida DSM 44637	NZ_FOWC01000002.1	275328	351473	14.8127	1	1	1	1	1	1	1	2		macrotermycin producer
Amycolatopsis rubida SID8386	WWFW01000202.1	1197	8733	12.2724	1	1	1	1	1	1	1	0	413	on contig edge, no PKS genes in proximity, remove from analysis
Amycolatopsis saalfeldensis DSM 44993	NZ_FOEF01000001.1	108797	184046	14.8235	1	1	1	1	1	1	1	2		ciromicin producer
Amycolatopsis sp. AA4	NZ_CP024894.1	6506499	6582932	14.8152	1	1	1	1	1	1	1	2
Amycolatopsis sp. CFH S0078	NZ_SDLU01000024.1	24455	97312	14.8198	1	1	1	1	1	1	1	2
Amycolatopsis sp. CFH S0740	NZ_SDLS01000005.1	71449	144306	14.8198	1	1	1	1	1	1	1	2
Amycolatopsis sp. DSM 110486	NZ_CP080519.1	1435220	1511214	14.821	1	1	1	1	1	1	1	2
Amycolatopsis sp. FU40	NZ_CP091381.1	5537692	5615264	14.816	1	1	1	1	1	1	1	2		ciromicin producer
Amycolatopsis sp. HUAS 11-8	NZ_CP113836.1	1909011	1987030	14.8136	1	1	1	1	1	1	1	2
Amycolatopsis sp. La24	NZ_JARACH010000003.1	106255	182176	14.8192	1	1	1	1	1	1	1	2
Amycolatopsis sp. M39	NZ_LWSF01000005.1	159397	206856	11.486	1	0	1	1	1	1	1	1	326	macrotermycin producer, VinH homolog divided on two cds (->poor homology)
Amycolatopsis sp. MtRt-6	NZ_JADWPD010000034.1	97956	122364	13.5499	1	1	1	1	1	1	1	1
Amycolatopsis sp. NBC_00529	NZ_JAPENT010000001.1	3623093	3699087	14.8211	1	1	1	1	1	1	1	2
Amycolatopsis sp. Poz14	JACLHD010000001.1	2811636	2885753	14.8189	1	1	1	1	1	1	1	2
Amycolatopsis sp. TUA-HKG02Y	AP024607.1	7696276	7770387	14.8153	1	1	1	1	1	1	1	2
Amycolatopsis sp. WAC 01416	NZ_QHHX01000003.1	762626	830847	13.8274	1	1	1	1	1	1	1	2
Amycolatopsis sp. YIM 10	NZ_CP045480.1	2311860	2374345	12.5665	1	1	1	1	1	1	1	1
Amycolatopsis tolypomycina DSM 44544	NZ_FNSO01000004.1	4571209	4643916	14.8146	1	1	1	1	1	1	1	2
Amycolatopsis xylanica CPCC 202699	NZ_FNON01000007.1	332191	381382	14.8711	1	1	1	1	1	1	1	2
Catenulispora sp.	JABFWL010000388.1	5070	12739	9.2089	1	1	1	1	1	0	1	0		3Amp BGC, checked using antismash
Frankia sp. ArI3	NZ_CP079862.1	52004	59416	12.2745	1	1	1	1	1	1	1	0	428	PKS genes present
Frankia sp. CpI1-P	LJJX01000042.1	14872	38458	13.5459	1	1	1	1	1	1	1	1
Frankia torreyi CpI1	JYFN01000040.1	28862	52448	13.5488	1	1	1	1	1	1	1	1
Hamadaea sp.	JABFWQ010000003.1	87488	113110	13.512	1	1	1	1	1	1	1	1
Hamadaea tsunoensis DSM 44101	NZ_AUAX01000018.1	22067	46075	13.5218	1	1	1	1	1	1	1	1
Herbihabitans rhizosphaerae DSM 101727	NZ_SGWQ01000011.1	68419	133227	16.2171	1	1	1	1	1	1	1	3
Kibdelosporangium banguiense DSM 46670	NZ_JAGINW010000001.1	8126184	8204034	14.846	1	1	1	1	1	1	1	2
Kitasatospora kifunensis DSM 41654	JACHJV010000001.1	1278029	1336699	16.1811	1	1	1	1	1	1	1	3
Kitasatospora papulosa NBC_01721	NZ_JAPEQM010000006.1	325196	383444	14.8564	1	1	1	1	1	1	1	2
Kitasatospora papulosa NRRL B-16504	NZ_JNYQ01000020.1	33987	41260	12.2702	1	1	1	1	1	1	1	0	356	PKS genes present
Kitasatospora phosalacinea NRRL B-16228	NZ_JNYE01000083.1	2447	33818	12.5251	1	1	1	1	1	1	1	1
Kitasatospora sp. RG8	JAGIYX010000013.1	66545	104843	14.8626	1	1	1	1	1	1	1	2
Kitasatospora viridis DSM 44826	NZ_VIWT01000001.1	5889203	5947426	16.1674	1	1	1	1	1	1	1	3
Kutzneria albida DSM 43870	CP007155.1	1560570	1623675	14.1319	1	1	1	1	1	1	1	3
Kutzneria buriramensis DSM 45791	QUNO01000002.1	200691	266121	16.1424	1	1	1	1	1	1	1	3
Kutzneria kofuensis DSM 43851	JACHIR010000001.1	6760372	6826065	16.1514	1	1	1	1	1	1	1	3
Kutzneria sp. 744	KK037166.1	8676875	8716531	14.8005	1	1	1	1	1	1	1	2
Kutzneria viridogrisea DSM 43850	JACJID010000003.1	1208703	1271808	14.1316	1	1	1	1	1	1	1	3
Labedaea rhizosphaerae DSM 45361	NZ_SNXZ01000001.1	354997	431673	14.1296	1	1	1	1	1	1	1	3
Mesorhizobium sp. B2-3-3	VFVZ01000096.1	34487	41760	12.2697	1	1	1	1	1	1	1	0	362	gram-negative a-proteobacterium!! on contig edge, PKS present
Micromonospora arborensis NRRL 8041	PYBV01000029.1	10249	44368	14.7613	1	1	1	1	1	1	1	2
Micromonospora carbonacea africana	CP058905.1	2531831	2604715	14.0543	0	1	1	1	1	1	1	3	472	glutamate mtutase present
Micromonospora sp. ATCC 39149	NZ_GG657738.1	6094432	6101826	12.2573	1	1	1	1	1	1	1	0	238	PKS fenes present
Micromonospora sp. KC207	NZ_SMKJ01000027.1	23856	31230	12.2592	1	1	1	1	1	1	1	0	240	on contig edge, PKS gene present
Natronosporangium hydrolyticum DSM 106523	NZ_CP070499.1	1472639	1480364	12.2608	1	1	1	1	1	1	1	0	419	PKS genes present
Nocardia tenerifensis DSM 44704	QJKF01000001.1	981805	1038288	16.1202	1	1	1	1	1	1	1	3
Nocardiopsis gilva YIM 90087	NZ_CP022753.1	5263440	5334958	16.1744	1	1	1	1	1	1	1	3
Nocardiopsis mwathae DSM 46659	NZ_JACHDS010000001.1	410811	475942	16.1575	1	1	1	1	1	1	1	3
Nonomuraea wenchangensis CGMCC 4.5598	FOHX01000002.1	201130	259996	12.7416	1	1	1	1	1	1	1	2
Planobispora rosea ATCC 53733	NZ_JPMW01000001.1	6860157	6878335	13.5521	1	1	1	1	1	1	1	1
Planobispora rosea JCM 3166	BMQP01000006.1	270321	277833	12.2748	1	1	1	1	1	1	1	0	346	on contig edge, no PKS genes in proximity, remove from analysis
Planobispora rosea NBRC 15558	BOOI01000025.1	978	8490	12.2748	1	1	1	1	1	1	1	0	348	on contig edge, no PKS genes in proximity, remove from analysis
Rhodococcus sp. 06-1059B-a	NZ_NOYT01000065.1	5719	23731	13.5189	1	1	1	1	1	1	1	1
Rhodococcus sp. 14-2470-1a	NZ_NPFZ01000005.1	111805	129817	13.5173	1	1	1	1	1	1	1	1
Saccharothrix luteola NEAU-S10	JAJHUO010000009.1	144620	212790	17.3563	1	1	1	1	1	1	1	4
Saccharothrix sp. ST-888	NZ_JYJF01000150.1	2205	9598	12.2822	1	1	1	1	1	1	1	0	224	on contig edge, no PKS genes in proximity, remove from analysis
Solwaraspora sp. WMMA2059	CP114908.1	1100617	1124719	13.5375	1	1	1	1	1	1	1	1
Spongiactinospora rosea LHW63015	QMEY01000002.1	348409	423991	10.8335	1	1	1	1	1	1	1	2
Streptomyces achromogenes subsp. achromogenes NRRL B-2120	NZ_JODT01000021.1	129116	182224	14.8368	1	1	1	1	1	1	1	2
Streptomyces actinomycinicus RCU-197	JAERRK010000004.1	304048	345879	13.565	1	1	1	1	1	1	1	1
Streptomyces agglomeratus 9-3-15	MEHM01000004.1	10294	80909	13.8813	1	1	1	1	1	1	1	2
Streptomyces alanosinicus JCM 4714	NZ_BMVG01000047.1	5071	46054	9.2801	1	1	1	1	1	1	1	0	350	no PKS genes present, remove from analysis
Streptomyces albus subsp. albus NRRL B-16041	NZ_JNWW01000036.1	8744	17399	13.397	1	1	1	1	1	1	1	0	196	on contig edge, PKS gene present
Streptomyces antibioticus NRRL B-2032	NZ_LGUX01000304.1	17257	24554	12.2734	1	1	1	1	1	1	1	0	292	on contig edge, PKS gene present
Streptomyces apricus SUN51	VDFC01000036.1	39969	55087	10.2691	1	1	1	1	1	1	1	0	469	on contig edge, PKS present
Streptomyces ardesiacus 6G-OA-21	NZ_JAMHJP010000005.1	6243	34335	13.5575	1	1	1	1	1	1	1	1
Streptomyces ardesiacus NBRC 15402	NZ_BEWC01000011.1	6904	34996	13.5562	1	1	1	1	1	1	1	1
Streptomyces arenae A3	JADDTM010000079.1	15608	33790	13.5605	1	1	1	1	1	1	1	1
Streptomyces atratus NBC_00141	NZ_JAPEMH010000001.1	408249	456691	12.8393	1	1	1	1	1	1	1	2
Streptomyces atratus SCSIO_ZH16	NZ_CP027306.1	8434090	8482292	12.8352	1	1	1	1	1	1	1	2
Streptomyces avidinii CG 885	NZ_QLTM01000007.1	282076	309452	13.511	1	1	1	1	1	1	1	1
Streptomyces broussonetiae T44	NZ_CP047020.1	1849287	1910740	16.1412	1	1	1	1	1	1	1	3
Streptomyces canarius JCM 4733	NZ_BMVN01000060.1	17397	24694	12.2732	1	1	1	1	1	1	1	0	290	PKS genes present
Streptomyces corchorusii DSM 40340	NZ_KQ948355.1	409137	469863	16.1344	1	1	1	1	1	1	1	3
Streptomyces dangxiongensis Z022	NZ_CP033073.1	7067977	7126702	14.8045	1	1	1	1	1	1	1	2
Streptomyces diastaticus SID7513	JAAGMO010000240.1	4738	15320	12.2811	1	1	1	1	1	1	1	0	366	on contig edge, PKS genes present
Streptomyces echinatus CECT 3313	JACHJK010000032.1	17257	24534	12.2717	1	1	1	1	1	1	1	0	334	on contig edge, PKS genes present
Streptomyces echinatus JCM4574	NZ_JAINVI010000011.1	31206	60255	13.563	1	1	1	1	1	1	1	1
Streptomyces endocoffeicus CA3R110	NZ_JAERRG010000056.1	5885	31792	11.4938	1	0	1	1	1	1	1	1	448	glutamate mtutase present
Streptomyces enissocaesilis NBF 715	CP118027.1	7405261	7480686	15.3793	1	1	1	1	1	1	1	4
Streptomyces eurythermus JCM 4206	NZ_BMSK01000026.1	38945	67786	14.8523	1	1	1	1	1	1	1	2
Streptomyces filamentosus ATCC 23958	PDCL01000002.1	1484282	1510151	13.5566	1	1	1	1	1	1	1	1
Streptomyces filamentosus JCM 4122	BNBE01000001.1	299536	325405	13.5586	1	1	1	1	1	1	1	1
Streptomyces flaveolus NRRL B-1589	NZ_JNWV01000052.1	22887	30184	12.274	1	1	1	1	1	1	1	0	279	PKS genes present
Streptomyces flaveus NRRL WC-3505	NZ_JOCU01000058.1	22887	30184	12.274	1	1	1	1	1	1	1	0	280	PKS genes present
Streptomyces flavovirens NRRL B-2182	NZ_JOAB01000025.1	33953	41226	12.2703	1	1	1	1	1	1	1	0	357	PKS genes present
Streptomyces geranii A301	NZ_KZ672952.1	146183	168638	10.4758	1	1	1	1	0	1	1	1	332	PKS genes present
Streptomyces geysiriensis JCM 4962	NZ_BMWF01000011.1	12933	44167	11.5508	1	1	1	1	1	1	1	1
Streptomyces griseus subsp. griseus ATCC 13273	NZ_CP032543.1	3280118	3356476	12.8311	1	1	1	1	1	1	1	2
Streptomyces halstedii	AB086653.1	38001	64492	15.7708	1	1	1	1	1	1	1	1		vicenistatin producer
Streptomyces hygroscopicus subsp. jinggangensis 5008	CP003275.1	2313648	2374406	14.8217	1	1	1	1	1	1	1	2
Streptomyces hygroscopicus subsp. jinggangensis TL01	CP003720.1	2007162	2067920	14.8217	1	1	1	1	1	1	1	2
Streptomyces hygroscopicus subsp. limoneus KCTC 1717	NZ_CP013219.1	483559	544341	16.1011	1	1	1	1	1	1	1	3
Streptomyces lavenduligriseus GA1-1	NZ_JAMCCK010000050.1	142285	196277	14.8324	1	1	1	1	1	1	1	2
Streptomyces lavenduligriseus NRRL ISP-5487	NZ_JOBD01000047.1	17219	35426	13.554	1	1	1	1	1	1	1	1
Streptomyces lavenduligriseus Tu901	CP072000.1	5001311	5064688	16.1269	1	1	1	1	1	1	1	3
Streptomyces liliifuscus ZYC-3	NZ_CP066831.1	9366296	9392816	15.6831	1	1	1	1	1	1	1	1
Streptomyces litmocidini JCM 4394	NZ_BMTQ01000036.1	3289	10944	12.2741	1	1	1	1	1	1	1	0	385	no PKS genes present, remove from analysis
Streptomyces luteocolor NBRC 13826	NZ_BDGW01000004.1	85837	144796	14.7956	1	1	1	1	1	1	1	2
Streptomyces microflavus CG 893	NZ_OAOR01000006.1	278912	306288	13.511	1	1	1	1	1	1	1	1
Streptomyces minutiscleroticus JCM 4790	NZ_BMVU01000061.1	1488	30364	14.8484	1	1	1	1	1	1	1	2
Streptomyces mobaraensis DSM 40587	NZ_CP083590.1	82867	143809	16.1734	1	1	1	1	1	1	1	3
Streptomyces mobaraensis NBRC 13819 = DSM 40847	CP072827.1	7419640	7480681	16.1679	1	1	1	1	1	1	1	3
Streptomyces mobaraensis US-43	NZ_VOKX01000080.1	5043	13006	12.2999	1	1	1	1	1	1	1	0	208	PKS genes present
Streptomyces musisoli CH5-8	NZ_JAERRH010000034.1	13798	21084	12.271	1	1	1	1	1	1	1	0	300	PKS genes present
Streptomyces parvus SCSIO Mla-L010	OL310481.1	41146	67619	15.6723	1	1	1	1	1	1	1	1		vicenistatin producer
Streptomyces phaeochromogenes NBC_00034	NZ_JAPELP010000002.1	332742	386303	12.8253	1	1	1	1	1	1	1	2
Streptomyces phaeochromogenes NRRL B-1248	NZ_LIQZ01000153.1	1	35786	11.5459	1	1	1	1	1	1	1	1
Streptomyces pilosus JCM 4372	NZ_BMTE01000029.1	67	15363	10.2624	1	1	1	1	1	1	1	0	456	on contig edge, PKS gene present
Streptomyces pilosus JCM 4403	NZ_BMTU01000002.1	27340	102337	15.3717	1	1	1	1	1	1	1	4
Streptomyces plicatus JCM 4504	NZ_BMUJ01000025.1	16349	47580	11.5487	1	1	1	1	1	1	1	1
Streptomyces pratensis S10	NZ_CP051486.1	2849252	2907710	16.0996	1	1	1	1	1	1	1	3
Streptomyces pratensis SFW	JACWUQ010000001.1	6165865	6173138	9.2166	1	1	1	1	0	1	1	0		3Amp BGC, on contig edge, checked using antismash
Streptomyces rectiverticillatus B15-08	NZ_CP040752.1	627967	686029	14.8903	1	1	1	1	1	1	1	2
Streptomyces regensis NRRL B-11479	LFVR01000529.1	17269	24566	12.2736	1	1	1	1	1	1	1	0	278	PKS genes present
Streptomyces reticuli	LN997843.1	518808	547599	14.8453	1	1	1	1	1	1	1	2
Streptomyces roseifaciens MBT76	NZ_LNBE01000002.1	474696	532639	16.1847	1	1	1	1	1	1	1	3
Streptomyces roseochromogenus subsp. oscitans DS 12.976	NZ_CM002285.1	469894	520551	14.7681	1	1	1	1	1	1	1	2
Streptomyces roseus ATCC 31245	LFML01000149.1	65683	161326	15.1097	1	1	1	1	1	1	1	3
Streptomyces rubradiris JCM 4955	BNCB01000003.1	384935	414068	14.8399	1	1	1	1	1	1	1	2
Streptomyces rubradiris NBRC 14000	BNEA01000001.1	7458	15075	12.2689	1	1	1	1	1	1	1	0	344	PKS genes present
Streptomyces sedi JCM 16909	VDGT01000001.1	75264	134931	12.8014	1	1	1	1	1	1	1	2
Streptomyces silaceus NRRL B-24166	NZ_LIRJ01000002.1	6485	24700	13.5597	1	1	1	1	1	1	1	1
Streptomyces sioyaensis B-5408	NZ_JABZEL010000021.1	4325	12250	12.2713	1	1	1	1	1	1	1	0	203	PKS genes present
Streptomyces sp.	DNQU01000213.1	2858	10165	12.2723	1	1	1	1	1	1	1	0	95	on contig edge, PKS present
Streptomyces sp. 110 CA3R110	JAERRG010000056.1	5885	31792	13.5405	1	1	1	1	1	1	1	1
Streptomyces sp. 2112.2	NZ_FNSG01000001.1	7633355	7683199	14.868	1	1	1	1	1	1	1	2
Streptomyces sp. 2132.2	NZ_RJUZ01000002.1	75585	147355	16.3498	1	1	1	1	1	1	1	4
Streptomyces sp. 2314.4	NZ_FNSJ01000002.1	2908181	2938800	13.5958	1	1	1	1	1	1	1	1
Streptomyces sp. 2323.1	NZ_LT907981.1	747679	808632	16.1628	1	1	1	1	1	1	1	3
Streptomyces sp. 2333.5	NZ_PGEO01000001.1	7539668	7600692	16.1683	1	1	1	1	1	1	1	3
Streptomyces sp. 5-10	JACVYG010000085.1	5312	31002	13.5308	1	1	1	1	1	1	1	1
Streptomyces sp. A0642	NZ_SSBL01000026.1	9151	56766	12.8314	1	1	1	1	1	1	1	2
Streptomyces sp. A144	NZ_CP083267.1	7049136	7124659	15.3816	1	1	1	1	1	1	1	4
Streptomyces sp. AA4	GG657746.1	6514126	6590580	14.8153	1	1	1	1	1	1	1	2
Streptomyces sp. AA8	NZ_JANIID010000001.1	342984	400958	16.1322	1	1	1	1	1	1	1	3
Streptomyces sp. ADI92-24	NZ_ML123066.1	4322195	4359181	10.2854	1	1	1	1	1	1	1	0	30	PKS present
Streptomyces sp. b94 B94	JAGPXM010000009.1	129914	201252	14.0817	1	1	1	1	1	1	1	3
Streptomyces sp. Babs14	JADBJQ010000002.1	6874471	6949936	14.1053	1	1	1	1	1	1	1	3
Streptomyces sp. BpilaLS-43	NZ_FMCB01000010.1	9093	16399	12.2703	1	1	1	1	1	1	1	0	103	on contig edge, PKS present
Streptomyces sp. BV286	NZ_JAHRIB010000132.1	9620	18334	13.4	1	1	1	1	1	1	1	0	6	no PKS genes present, remove from analysis
Streptomyces sp. Caat 7-52	NZ_CP098485.1	300597	307883	12.2758	1	1	1	1	1	1	1	0	99	PKS present
Streptomyces sp. CB01580	NZ_LIXJ01000017.1	35733	99008	16.1196	1	1	1	1	1	1	1	3
Streptomyces sp. CB01881	NZ_CP026498.1	6306898	6314563	12.2952	1	1	1	1	1	1	1	0	45	PKS present
Streptomyces sp. CC71	NZ_LOSR01000100.1	42828	58096	10.2642	1	1	1	1	1	1	1	0	176	PKS present
Streptomyces sp. CEV 2-1	NZ_RJUV01000001.1	2740819	2816018	14.0887	1	1	1	1	1	1	1	3
Streptomyces sp. CoH17	NZ_JAPELJ010000026.1	60274	88376	13.5563	1	1	1	1	1	1	1	1
Streptomyces sp. CS065A	NZ_KZ819167.1	3840308	3916670	12.8435	1	1	1	1	1	1	1	2
Streptomyces sp. CS147	NZ_KZ819182.1	5102966	5111621	13.3966	1	1	1	1	1	1	1	0	3	PKS present
Streptomyces sp. DH1	NZ_JAHWGV010000008.1	232382	303105	12.0841	0	1	1	1	1	1	1	3	195	glutamate mutase present
Streptomyces sp. DHE7-1	JACJDG010000003.1	6443388	6457274	8.2086	1	1	1	1	0	1	1	0		3Amp BGC, checked using antismash
Streptomyces sp. DpondAA-A50	NZ_QLLU01000008.1	365743	383939	13.5553	1	1	1	1	1	1	1	1
Streptomyces sp. DpondAA-E10	NZ_QLLS01000001.1	364666	393499	14.8479	1	1	1	1	1	1	1	2
Streptomyces sp. DpondAA-F4	NZ_FMIG01000022.1	6055	24251	13.5553	1	1	1	1	1	1	1	1
Streptomyces sp. DpondAA-F4a	FMBZ01000236.1	6055	24253	11.5292	1	1	1	1	1	1	1	1
Streptomyces sp. DSM 40868	NZ_CP050504.1	969267	998167	13.5698	1	1	1	1	1	1	1	1
Streptomyces sp. DvalAA-21	NZ_QKZP01000008.1	6646	24842	13.5553	1	1	1	1	1	1	1	1
Streptomyces sp. DvalAA-83	NZ_ARPI01000004.1	307456	334771	14.7921	1	1	1	1	1	1	1	2
Streptomyces sp. EAS-AB2608 NBRC 114648	NZ_AP024135.1	9030297	9037639	12.2732	1	1	1	1	1	1	1	0	302	PKS present
Streptomyces sp. FBKL.4005	NZ_NPKF01000002.1	305434	334253	14.8491	1	1	1	1	1	1	1	2
Streptomyces sp. HB132	JAFBGA010000006.1	294955	353292	16.1359	1	1	1	1	1	1	1	3
Streptomyces sp. IMTB 2501	NZ_MQUS01000032.1	82938	111659	14.8588	1	1	1	1	1	1	1	2
Streptomyces sp. ISID311	NZ_VOQD01000024.1	4910	43192	13.5791	1	1	1	1	1	1	1	1
Streptomyces sp. Jing01 jing01	NZ_CP053189.1	7344732	7405184	16.1359	1	1	1	1	1	1	1	3
Streptomyces sp. KAI 90	JAANNZ010000007.1	286448	357144	15.3791	1	1	1	1	1	1	1	4
Streptomyces sp. LP11	NZ_JANUGP010000012.1	54576	115701	13.072	1	1	1	1	0	1	1	3	118
Streptomyces sp. MAG02	JAIGNW010000014.1	84435	157614	10.5607	1	1	1	1	1	1	1	1
Streptomyces sp. MBT51	JAENSG010000031.1	6080	24300	13.5544	1	1	1	1	1	1	1	1
Streptomyces sp. MBT70	JAENRW010000179.1	1232	19394	13.5526	1	1	1	1	1	1	1	1
Streptomyces sp. MC1	JADWOR010000001.1	1648289	1717204	14.8538	1	1	1	1	1	1	1	2
Streptomyces sp. MMG1121	NZ_LGDV01000085.1	44144	106277	16.1383	1	1	1	1	1	1	1	3
Streptomyces sp. NA02950	NZ_CP054916.1	8534870	8593295	16.1748	1	1	1	1	1	1	1	3
Streptomyces sp. NBC_00059	NZ_JAPELU010000001.1	4318991	4383700	15.1135	1	1	1	1	1	1	1	3
Streptomyces sp. NBC_00237	NZ_JAPEMT010000001.1	263194	323217	13.0831	1	1	1	1	1	1	1	3
Streptomyces sp. NBC_00338	NZ_JAPENE010000001.1	523245	598178	15.3944	1	1	1	1	1	1	1	4
Streptomyces sp. NBC_00878	NZ_JAPEOK010000002.1	309649	368268	16.15	1	1	1	1	1	1	1	3
Streptomyces sp. NBC_01285	NZ_JAPEPA010000001.1	1871269	1946474	14.088	1	1	1	1	1	1	1	3
Streptomyces sp. NBC_01306	NZ_JAPEPC010000001.1	1101393	1154713	16.1542	1	1	1	1	1	1	1	3
Streptomyces sp. NBC_01363	NZ_JAPEPF010000002.1	2361433	2421678	16.1773	1	1	1	1	1	1	1	3
Streptomyces sp. NBRC 110030	NZ_BBOK01000009.1	280155	308238	13.5561	1	1	1	1	1	1	1	1
Streptomyces sp. NP-1717	NZ_JAAPBF010000082.1	1	27589	14.8227	1	1	1	1	1	1	1	2
Streptomyces sp. NRRL B-24051	NZ_JOAE01000027.1	33733	41006	12.2703	1	1	1	1	1	1	1	0	132	PKS present
Streptomyces sp. NRRL F-3307	NZ_JOIC01000061.1	17368	24665	12.274	1	1	1	1	1	1	1	0	61	PKS present
Streptomyces sp. NRRL F-4707	NZ_LGEF01000143.1	6304	34396	13.5572	1	1	1	1	1	1	1	1
Streptomyces sp. NRRL F-4711	NZ_LGCX01000244.1	19391	47473	13.5568	1	1	1	1	1	1	1	1
Streptomyces sp. NRRL F-5555	NZ_JOHJ01000041.1	6309	34391	13.5568	1	1	1	1	1	1	1	1
Streptomyces sp. NRRL F-5635	NZ_JOGJ01000016.1	293675	321758	13.5569	1	1	1	1	1	1	1	1
Streptomyces sp. NRRL F-7442	NZ_LGEH01000166.1	6249	34332	13.5569	1	1	1	1	1	1	1	1
Streptomyces sp. NRRL S-1831	NZ_JOGT01000046.1	6320	34393	13.5566	1	1	1	1	1	1	1	1
Streptomyces sp. NRRL S-1896	NZ_JOIV01000009.1	54584	101134	13.5587	1	1	1	1	1	1	1	1
Streptomyces sp. NRRL S-31	NZ_JOCB01000084.1	14876	33018	13.5507	1	1	1	1	1	1	1	1
Streptomyces sp. NRRL S-325	NZ_JOIW01000020.1	33862	41136	12.2699	1	1	1	1	1	1	1	0	133	PKS present
Streptomyces sp. NRRL WC-3723	NZ_LGDX01000359.1	23045	30342	12.2734	1	1	1	1	1	1	1	0	63	PKS present
Streptomyces sp. NRRL WC-3725	NZ_JOJH01000042.1	23202	30499	12.2737	1	1	1	1	1	1	1	0	65	PKS present
Streptomyces sp. NRRL WC-3744	NZ_JOCJ01000054.1	23108	30405	12.2734	1	1	1	1	1	1	1	0	58	PKS present
Streptomyces sp. NRRL WC-3795	NZ_JOCG01000042.1	16505	31793	10.2642	1	1	1	1	1	1	1	0	175	PKS present
Streptomyces sp. Osf17	JADBJP010000001.1	6873763	6949231	15.3765	1	1	1	1	1	1	1	4
Streptomyces sp. PAMC 26508	CP003990.1	6190285	6248530	14.8555	1	1	1	1	1	1	1	2
Streptomyces sp. PBH53	NZ_CP011799.1	3736400	3764825	13.5162	1	1	1	1	1	1	1	1
Streptomyces sp. PgraA7	NZ_FYEJ01000029.1	12808	21463	13.3967	1	1	1	1	1	1	1	0	1	PKS present
Streptomyces sp. PsTaAH-124	NZ_KB892174.1	7558	119744	11.8722	1	1	1	1	1	1	1	2
Streptomyces sp. QL37	NZ_PTJS01000001.1	1631985	1757362	19.1881	2	2	1	1	1	1	1	3
Streptomyces sp. RKAG290	NZ_JAJOZC010000001.1	1781088	1817795	11.5614	1	1	1	1	1	1	1	1
Streptomyces sp. RM99	JAGPYI010000002.1	82517	153194	15.3799	1	1	1	1	1	1	1	4
Streptomyces sp. RS2	NZ_JAPCIE010000002.1	105444	175530	12.5123	1	1	1	1	1	1	1	1
Streptomyces sp. RT42	JAGPYJ010000005.1	52158	122809	15.3775	1	1	1	1	1	1	1	4
Streptomyces sp. Ru62	NZ_PQSU01000057.1	17124	24421	12.2745	1	1	1	1	1	1	1	0	59	PKS present
Streptomyces sp. S4.7	CP048397.1	230899	291068	16.1454	1	1	1	1	1	1	1	3
Streptomyces sp. S501	NZ_CP038147.1	5872913	5931157	13.561	1	1	1	1	1	1	1	1
Streptomyces sp. ScaeMP-e83	NZ_FMCJ01000038.1	264288	340800	14.0948	1	1	1	1	1	1	1	3
Streptomyces sp. SD53	MK433001.1	39637	103162	14.1323	1	1	1	1	1	1	1	3		bombyxamycin producer, piceamycin producer
Streptomyces sp. SD85	KX230849.1	12535	70528	14.8521	1	1	1	1	1	1	1	2		sceliphrolactam producer
Streptomyces sp. SGAir0924	NZ_CP027297.1	7042698	7118190	15.3766	1	1	1	1	1	1	1	4
Streptomyces sp. SID1	WWKF01000001.1	6272711	6330878	16.1437	1	1	1	1	1	1	1	3
Streptomyces sp. SID3915	WWJU01000449.1	4056	11362	12.2703	1	1	1	1	1	1	1	0	107	PKS present
Streptomyces sp. SID486	WWJT01000504.1	16920	24177	12.2715	1	1	1	1	1	1	1	0	151	no PKS genes present, remove from analysis
Streptomyces sp. SID4937	WWJD01000041.1	264369	340800	14.0918	1	1	1	1	1	1	1	3
Streptomyces sp. SID4939	WWJC01000024.1	6055	24251	13.5553	1	1	1	1	1	1	1	1
Streptomyces sp. SID4940	NZ_WWJB01000257.1	6055	24253	11.5014	1	1	1	1	1	1	0	1	89	decarboxylase present
Streptomyces sp. SID7815	WWHD01000001.1	1128140	1186376	14.854	1	1	1	1	1	1	1	2
Streptomyces sp. SID7834	WWGZ01000223.1	2153	9426	12.2702	1	1	1	1	1	1	1	0	134	no PKS genes present, remove from analysis
Streptomyces sp. SID8357	WWGU01000025.1	307456	334771	14.7921	1	1	1	1	1	1	1	2
Streptomyces sp. SID8358	WWGT01000005.1	365431	383626	13.5552	1	1	1	1	1	1	1	1
Streptomyces sp. SID8360	WWGR01000021.1	365743	383939	13.5553	1	1	1	1	1	1	1	1
Streptomyces sp. SID8374	WWGH01000001.1	3312755	3394471	14.0919	1	1	1	1	1	1	1	3
Streptomyces sp. SID8378	NZ_WWGD01000032.1	12808	21463	13.3929	1	1	1	1	1	1	1	0	5	PKS present
Streptomyces sp. SirexAA-E	NC_015953.1	6272711	6330878	16.1437	1	1	1	1	1	1	1	3
Streptomyces sp. SL294	NZ_JAPPRL010000003.1	1162485	1220792	14.8547	1	1	1	1	1	1	1	2
Streptomyces sp. SNA112	MN305323.1	2872	31621	14.849	1	1	1	1	1	1	1	2
Streptomyces sp. SP2-10	NZ_JAIOAC010000007.1	152512	159798	12.2719	1	1	1	1	1	1	1	0	100	PKS present
Streptomyces sp. SS52	CP039123.1	7125198	7200736	14.0954	1	1	1	1	1	1	1	3
Streptomyces sp. st77	NZ_NTGU01000107.1	1929	10585	13.3967	1	1	1	1	1	1	1	0	4	no PKS genes present, remove from analysis
Streptomyces sp. Tu 6176	NZ_KK106989.1	383607	491522	8.221	1	1	1	1	0	1	1	0		3Amp BGC, checked using antismash
Streptomyces sp. TYQ1024	NZ_CP092051.1	91502	151085	16.1537	1	1	1	1	1	1	1	3
Streptomyces sp. UMAF16	NZ_JAPQLP010000170.1	20461	27805	12.2749	1	1	1	1	1	1	1	0	44	PKS present
Streptomyces sp. UTZ13	OP672341.1	3017	67727	16.3811	1	1	1	1	1	1	1	4
Streptomyces sp. ventii	NZ_JAAVJB010000066.1	8801	16976	12.2721	1	1	1	1	1	1	1	0	153	PKS present
Streptomyces sp. VITNK9	NZ_JACWAA010000001.1	869850	945261	12.0869	0	1	1	1	1	1	1	3	194	glutamate mutase present
Streptomyces sp. wa22	NZ_RDBG01000015.1	2556150	2575404	13.5117	1	1	1	1	1	1	1	1
Streptomyces sp. WAC02707	NZ_RPSB01000029.1	44608	75855	11.5491	1	1	1	1	1	1	1	1
Streptomyces sp. WAC04189	NZ_RPRT01000005.1	12653	43899	11.5478	1	1	1	1	1	1	1	1
Streptomyces sp. WAC05458	RPRU01000004.1	275420	322358	12.8202	1	1	1	1	1	1	1	2
Streptomyces sp. WAC06128	NZ_RPSC01000002.1	1055055	1128279	15.3795	1	1	1	1	1	1	1	4
Streptomyces sp. WAC06273	NZ_RPSD01000003.1	281223	354413	15.3771	1	1	1	1	1	1	1	4
Streptomyces sp. WAC08401	RPRV01000001.1	316654	392156	15.3776	1	1	1	1	1	1	1	4
Streptomyces sp. WAC08452	NZ_RPRW01000021.1	84	58375	14.0937	1	1	1	1	1	1	1	3
Streptomyces sp. yr375 YR375	NZ_FOFF01000017.1	1379	20372	13.5757	1	1	1	1	1	1	1	1
Streptomyces spinosus SBTS01	NZ_JAINRC010000010.1	120598	170363	12.7898	1	0	1	1	1	1	1	2	283	PKS present
Streptomyces spiroverticillatus JC-8444	LC523631.1	12594	42316	14.8965	1	1	1	1	1	1	1	2		verticilactam producer
Streptomyces tricolor DSM 41685	JAKKZF010000061.1	6964	14279	12.2736	1	1	1	1	1	1	1	0	284	PKS present
Streptomyces umbrinus CECT 3212	JANFDE010000001.1	333747	413649	14.1	1	1	1	1	1	1	1	3
Streptomyces umbrinus JCM 4521	BMUM01000030.1	1569	67751	14.0635	1	1	1	1	1	1	1	3
Streptomyces umbrinus JCM 4958	BNCC01000014.1	11314	44290	11.5487	1	1	1	1	1	1	1	1
Streptomyces vinaceus JCM 4849	NZ_BNBW01000005.1	110848	162811	15.1042	1	1	1	1	1	1	1	3
Streptomyces vinaceusdrappus JCM 4529	BMUN01000008.1	12406	43640	11.5481	1	1	1	1	1	1	1	1
Streptomyces viridiviolaceus JCM 4855	BMWA01000053.1	138	8008	12.2889	1	1	1	1	1	1	1	0	218	PKS present
Streptomyces yangpuensis CM253	NZ_CP102515.1	269565	346180	15.1655	1	1	1	1	1	1	1	3
Streptomyces yokosukanensis DSM 40224	NZ_KQ948207.1	345881	408600	16.1469	1	1	1	1	1	1	1	3
Streptosporangium album DSM 43023	NZ_JACHJU010000006.1	413644	432011	13.5863	1	1	1	1	1	1	1	1
Thermoactinospora rubra YIM 77501	NZ_KZ084332.1	9904	17087	12.2747	1	1	1	1	1	1	1	0	233	no PKS genes present, remove from analysis
Genus	number of BGCs	belonging to bacterial family
Actinokineospora	1	Pseudonocardiaceae
Actinomadura	4	Thermomonosporaceae
Actinophytocola	1	Pseudonocardiaceae
Actinoplanes	5	Micromonosporaceae
Actinosynnema	1	Pseudonocardiaceae
Allonocardiopsis	1	Streptosporangiaceae
Amycolatopsis	28	Pseudonocardiaceae
Catenulispora	1	Catenulisporaceae
Frankia	3	Frankiaceae
Hamadaea	2	Micromonosporaceae
Herbihabitans	1	Pseudonocardiaceae
Kibdelosporangium	1	Pseudonocardiaceae
Kitasatospora	6	Streptomycetaceae
Kutzneria	5	Pseudonocardiaceae
Labedaea	1	Pseudonocardiaceae
Mesorhizobium	1	Phyllobacteriaceae
Micromonospora	4	Micromonosporaceae
Natronosporangium	1	Micromonosporaceae
Nocardia	1	Nocardiaceae
Nocardiopsis	2	Nocardiopsaceae
Nonomuraea	1	Streptosporangiaceae
Planobispora	1	Streptosporangiaceae
Rhodococcus	2	Nocardiaceae
Saccharothrix	1	Pseudonocardiaceae
Solwaraspora	1	Micromonosporaceae
Spongiactinospora	1	Streptosporangiaceae
Streptomyces	194	Streptomycetaceae
Streptosporangium	1	Streptosporangiaceae
total number of BGCs	272

## Sheet: Tabelle5-bAla
cblaster output for b-Ala macrolactam BGCs
parameters: -ig, -md 20000, -g 80000, -r VinK VinO, -mh 4						missing query homolog - manual curation needed to confirm macrolactam BGC
duplicate hits (by organism) removed
Organism	Scaffold	Start	End	Score	VinH	VinI	VinK	VinL	VinM	VinN	VinO	IdnL1	cluster	comments
Actinacidiphila epipremni PRB2-1	JAATEJ010000008.1	118139	207359	15.2637	0	0	1	1	1	1	1	4
Actinomadura fulva subsp. indica ATCC 53714	LC095592.1	16224	69685	8.2208	0	0	1	1	1	1	1	0	545	PKS genes present, fluvirucin B producer
Actinomadura roseirufa	NZ_CAACVB010000216.1	4980	10654	6.1399	0	0	1	1	1	1	1	0	475	on contig edge	bAla or 3-Amp?
Actinosynnema sp. ALI-1.44	NZ_MTQO01000042.1	159492	239120	15.2473	0	0	1	1	1	1	1	4
Kutzneria sp. CA-103260	NZ_CP073318.1	3674032	3679816	9.2093	0	0	1	1	1	1	1	0	295	PKS genes present
Marinactinospora thermotolerans DSM 45154	NZ_FUWS01000026.1	3896	9942	9.1963	0	0	1	1	1	1	1	0	582	on contig edge	bAla or 3-Amp?
Microbispora sp. H10885	NZ_JABBWY010000003.1	438133	619852	13.4533	0	0	1	1	1	0	1	5	553	3-Aba BGC
Microbispora sp. H10949	NZ_JABBWZ010000008.1	205206	386569	12.1811	0	0	1	1	1	0	1	4	554	3-Aba BGC
Micromonospora echinofusca MPMI6	NZ_WVUH01000165.1	4015	9676	6.1507	0	0	1	1	1	1	1	0	547	on contig edge	bAla or 3-Amp
Murinocardiopsis flavida DSM 45312	PYGA01000049.1	1206	7241	9.1913	0	0	1	1	1	1	1	0	585	on contig edge, no PKS genes in proximity, remove from analysis
Nonomuraea angiospora DSM 43173	NZ_JADBEK010000001.1	11041735	11081953	8.2212	0	0	1	1	1	1	1	0	536	PKS genes present, no glutamate mutase
Nonomuraea guangzhouensis CGMCC 4.7101	NZ_JAHKRM010000007.1	305922	311607	9.2136	0	0	1	1	1	1	1	0	546	PKS genes present
Nonomuraea jabiensis DSM 45507	NZ_JACHMB010000001.1	6389915	6443076	8.2201	0	0	1	1	1	1	1	0	543	PKS genes present
Nonomuraea muscovyensis DSM 45913	NZ_JACHJB010000004.1	316235	321811	9.1995	0	0	1	1	1	1	1	0	575	PKS genes present
Nonomuraea sp. NEAU-A123	NZ_JAHFZZ010000009.1	405005	410676	9.2168	0	0	1	1	1	1	1	0	538	PKS genes present
Streptomyces albireticuli MDJK11	CP021744.1	1916130	1979715	12.2653	0	0	1	1	1	1	1	4		13 modules
Streptomyces albireticuli NRRL B1670	NZ_JAJQQS010000008.1	27728	106534	12.278	0	0	1	1	1	1	1	4
Streptomyces albireticuli NRRL B1670 type B	NZ_JAJQQR010000001.1	27728	95140	9.9841	0	0	1	1	1	1	1	3
Streptomyces albireticuli NRRL B1670 type C	NZ_JAJQQQ010000001.1	1296339	1363751	8.73	0	0	1	1	1	1	1	2
Streptomyces caatingaensis CMAA 1322	NZ_LFXA01000012.1	44718	120879	15.3388	0	0	1	1	1	1	1	4
Streptomyces eurocidicus ATCC 27428	NZ_LGUI01000004.1	547202	614349	9.9625	0	0	1	1	0	1	1	3	573	PKS genes present
Streptomyces eurocidicus CECT 3259	JACHJF010000006.1	48631	126967	12.2678	0	0	1	1	1	1	1	4
Streptomyces eurocidicus NRRL ISP-5604	WPBZ01000002.1	188764	266259	12.2466	0	0	1	1	0	1	1	4	569	PKS genes present
Streptomyces fildesensis INACH3013	NZ_JAAIKO010000008.1	4147	9544	6.1863	0	0	1	0	1	1	1	0	581	on contig edge	bAla or 3-Amp?
Streptomyces hyderabadensis JCM 17657	NZ_JAIOJZ010000061.1	9358	34296	11.4773	0	0	1	1	1	1	1	1	3-Amp	contains glutamate mutase
Streptomyces olivochromogenes A53	JADDRL010000177.1	2518	7901	6.1773	0	0	1	0	1	1	1	0	579	on contig edge	bAla or 3-Amp?
Streptomyces olivoverticillatus CECT 3266	JACHJH010000002.1	273363	331639	10.7546	0	0	1	1	1	1	1	2
Streptomyces sp. H39-C1	NZ_JAPVLS010000010.1	157044	162441	6.1863	0	0	1	0	1	1	1	0	231	no PKS genes in proximity, remove from analysis
Streptomyces sp. H39-S7	NZ_JAPVLU010000067.1	14999	31258	8.4769	0	0	1	0	1	1	1	1	228	b-Ala BGC, cluster on contig edge
Streptomyces sp. HU2014	NZ_CP097123.1	5915894	5994202	12.2549	0	0	1	1	0	1	1	4	226	b-Ala, contains VinM homolog, no glutamate mutase, contains sulfotransferase (new?)
Streptomyces sp. HUAS 15-9	NZ_CP106798.1	6718220	6776197	10.7309	0	0	1	1	1	1	1	2
Streptomyces sp. L2	NZ_QBDT01000001.1	1500775	1558973	10.7354	0	0	1	1	1	1	1	2		b-Ala, additional C and A domain, more aa in scaffold?
Streptomyces sp. RKAG293	NZ_JAJOZB010000001.1	6010886	6070391	10.7661	0	0	1	1	1	1	1	2
Streptomyces sp. RKAG337	NZ_JAJOZA010000001.1	2245599	2305093	9.4853	0	0	1	1	1	1	1	1
Streptomyces sp. SID13588	JAAGLW010000004.1	83862	143314	9.4812	0	0	1	1	1	1	1	1
Streptomyces sp. SID13666	JAAGLX010000006.1	70068	129520	9.4812	0	0	1	1	1	1	1	1		b-Ala, no glutamate mutase
Streptomyces sp. So13.3	NZ_CP048835.1	6298539	6357966	10.7686	0	0	1	1	1	1	1	2
Streptosporangiaceae bacterium	JAFARZ010000422.1	302	31770	9.4304	0	0	1	1	1	1	1	1
Streptosporangium becharense CECT 8961	NZ_JACHWA010000007.1	328055	334241	9.2188	0	0	1	1	1	1	1	0	551	PKS genes present
Streptosporangium becharense DSM 46887	NZ_JACHMP010000001.1	1365943	1372129	9.2188	0	0	1	1	1	1	1	0	549	PKS genes present	bAla, no glutamate mutase
summary
	total	unclear (on contig edge)	bAla
Actinacidiphila	1	0	1
Actinomadura	2	1	1
Actinosynnema	1	0	1
Kutzneria	1	0	1
Marinactinospora	1	1	0
Micromonospora	1	1	0
Nonomuraea	5	0	5
Streptomyces	20	2	18
Streptosporangium	3	0	3
	35	5	30

## Sheet: Tabelle6_combined_hits
Combined hits (organisms) of all five cblaster analyses (tables 1-5)
approach: detect duplicates between different searches (test on specificity of query sequences)
manual curation of duplicates (assign to appropriate BGC type)			detected duplicates*:
Organism	BGC-type		Organism	BGC-type	manual curation (antismash)	comment
Actinacidiphila epipremni PRB2-1	bAla		Microbispora sp. H10885	3-Aba	3-Amp	contains glutamate aminomutase
Actinokineospora enzanensis DSM 44649	3-Amp		Microbispora sp. H10885	bAla
Actinomadura chibensis JCM 14158	3-Afa		Microbispora sp. H10949	3-Aba	3-Amp	contains glutamate aminomutase
Actinomadura chibensis NBRC 106107	3-Afa		Microbispora sp. H10949	bAla
Actinomadura decatromicini CYP1-5	3-Afa		Kibdelosporangium banguiense DSM 46670	3-Aba	3-Aba + 3-Amp	contains 2 macrolactam BGCs in its genome
Actinomadura fulva subsp. indica ATCC 53714	bAla		Kibdelosporangium banguiense DSM 46670	3-Amp
Actinomadura latina ATCC BAA-277	3-Amp		Actinosynnema pretiosum DSM 44132	3-Aba	3-Amp	contains glutamate mutase/ methylaspartate mutase
Actinomadura latina NBRC 106108	3-Amp		Actinosynnema pretiosum DSM 44132	3-Amp
Actinomadura macrotermitis RB68	3-Afa		Actinoplanes abujensis DSM 45518	3-Aba	3-Aba	contains glutamate aminomutase
Actinomadura roseirufa	bAla		Actinoplanes abujensis DSM 45518	3-Amp
Actinomadura rudentiformis HMC1	3-Amp		Actinoplanes abujensis NBRC 110796	3-Aba	3-Aba	contains glutamate aminomutase
Actinomadura rupiterrae DSM 45251	3-Afa		Actinoplanes abujensis NBRC 110796	3-Amp
Actinomadura sp. KC06	3-Afa
Actinomadura sp. WMMA1423	3-Amp
Actinomadura syzygii GKU157	3-Afa
Actinophytocola sp. S1-96	3-Amp
Actinoplanes abujensis DSM 45518	3-Aba
Actinoplanes abujensis DSM 45518	3-Amp
Actinoplanes abujensis NBRC 110796	3-Aba
Actinoplanes abujensis NBRC 110796	3-Amp
Actinoplanes ianthinogenes JCM 3249	3-Amp
Actinoplanes ianthinogenes NBRC 13996	3-Amp
Actinoplanes octamycinicus DSM 45809	3-Amp
Actinoplanes octamycinicus NBRC 14524	3-Amp
Actinoplanes sp. L3-i22	3-Amp
Actinoplanes sp. SE50	3-Aba
Actinoplanes sp. SE50/110	3-Aba
Actinosynnema mirum DSM 43827	3-Aba
Actinosynnema pretiosum DSM 44132	3-Aba
Actinosynnema pretiosum DSM 44132	3-Amp
Actinosynnema pretiosum subsp. auranticum DSM 44131	3-Aba
Actinosynnema pretiosum subsp. pretiosum ATCC 31280	3-Aba
Actinosynnema pretiosum X47	3-Aba
Actinosynnema sp. ALI-1.44	bAla
Allonocardiopsis opalescens DSM 45601	3-Amp
Amycolatopsis camponoti A23	3-Amp
Amycolatopsis circi DSM 45561	3-Amp
Amycolatopsis dendrobii DR6-1	3-Amp
Amycolatopsis echigonensis JCM 21831	3-Amp
Amycolatopsis jiangsuensis DSM 45859	3-Amp
Amycolatopsis niigatensis DSM 45165	3-Amp
Amycolatopsis nivea CFH S0261	3-Amp
Amycolatopsis orientalis DSM 43388	3-Amp
Amycolatopsis orientalis DSM 46075	3-Amp
Amycolatopsis pretoriensis DSM 44654	3-Amp
Amycolatopsis rubida DSM 44637	3-Amp
Amycolatopsis rubida SID8386	3-Amp
Amycolatopsis saalfeldensis DSM 44993	3-Amp
Amycolatopsis sp. AA4	3-Amp
Amycolatopsis sp. CFH S0078	3-Amp
Amycolatopsis sp. CFH S0740	3-Amp
Amycolatopsis sp. DSM 110486	3-Amp
Amycolatopsis sp. FU40	3-Amp
Amycolatopsis sp. HUAS 11-8	3-Amp
Amycolatopsis sp. La24	3-Amp
Amycolatopsis sp. M39	3-Amp
Amycolatopsis sp. MtRt-6	3-Amp
Amycolatopsis sp. NBC_00529	3-Amp
Amycolatopsis sp. Poz14	3-Amp
Amycolatopsis sp. TUA-HKG02Y	3-Amp
Amycolatopsis sp. WAC 01416	3-Amp
Amycolatopsis sp. YIM 10	3-Amp
Amycolatopsis tolypomycina DSM 44544	3-Amp
Amycolatopsis xylanica CPCC 202699	3-Amp
Catellatospora tritici NEAU-YM18	3-Aba
Embleya scabrispora DSM 41855	bPhe
Embleya scabrispora JCM 11712	bPhe
Frankia sp. ArI3	3-Amp
Frankia sp. CpI1-P	3-Amp
Frankia torreyi CpI1	3-Amp
Hamadaea sp.	3-Amp
Hamadaea tsunoensis DSM 44101	3-Amp
Herbihabitans rhizosphaerae DSM 101727	3-Amp
Kibdelosporangium banguiense DSM 46670	3-Aba
Kibdelosporangium banguiense DSM 46670	3-Amp
Kibdelosporangium persicum 4NS15	3-Aba
Kitasatospora gansuensis DSM 44786	3-Aba
Kitasatospora kifunensis DSM 41654	3-Amp
Kitasatospora papulosa NBC_01721	3-Amp
Kitasatospora papulosa NRRL B-16504	3-Amp
Kitasatospora phosalacinea NRRL B-16228	3-Amp
Kitasatospora sp. RG8	3-Amp
Kitasatospora sp. Root107	3-Aba
Kitasatospora sp. Root187	3-Aba
Kitasatospora viridis DSM 44826	3-Amp
Kitasatospora xanthocidica JCM 4862	3-Afa
Kutzneria albida DSM 43870	3-Amp
Kutzneria buriramensis DSM 45791	3-Amp
Kutzneria kofuensis DSM 43851	3-Amp
Kutzneria sp. 744	3-Amp
Kutzneria sp. CA-103260	bAla
Kutzneria viridogrisea DSM 43850	3-Amp
Labedaea rhizosphaerae DSM 45361	3-Amp
Marinactinospora thermotolerans DSM 45154	bAla
Mesorhizobium sp. B2-3-3	3-Amp
Microbispora cellulosiformans Gxj-6	3-Aba
Microbispora fusca NEAU-HEGS1-5	3-Aba
Microbispora sp. H10670	3-Aba
Microbispora sp. H10885	3-Aba
Microbispora sp. H10885	bAla
Microbispora sp. H10949	3-Aba
Microbispora sp. H10949	bAla
Micromonospora antibiotica MMS20-R2-23	3-Aba
Micromonospora arborensis NRRL 8041	3-Amp
Micromonospora aurantiaca 181	3-Aba
Micromonospora auratinigra DSM 44815	3-Aba
Micromonospora carbonacea africana	3-Amp
Micromonospora echinofusca MPMI6	bAla
Micromonospora humida MMS20-R1-14	3-Aba
Micromonospora humidisoli MMS20-R2-29	3-Aba
Micromonospora matsumotoense DSM 44100	3-Aba
Micromonospora palomenae DSM 102131	bPhe
Micromonospora purpureochromogenes DSM 43814	bPhe
Micromonospora purpureochromogenes DSM 43821	bPhe
Micromonospora rifamycinica DSM 44983	3-Aba
Micromonospora sp. AKA109	3-Aba
Micromonospora sp. ATCC 39149	3-Amp
Micromonospora sp. HM134	3-Aba
Micromonospora sp. HNM0581	3-Aba
Micromonospora sp. JL29	3-Aba
Micromonospora sp. KC207	3-Amp
Micromonospora sp. NBRC 107566	3-Aba
Micromonospora sp. RL09-050-HVF-A	3-Aba
Micromonospora sp. S-DT3-3-22	3-Aba
Micromonospora wenchangensis CCTCC AA 2012002	3-Aba
Murinocardiopsis flavida DSM 45312	bAla
Natronosporangium hydrolyticum DSM 106523	3-Amp
Nocardia tenerifensis DSM 44704	3-Amp
Nocardiopsis gilva YIM 90087	3-Amp
Nocardiopsis mwathae DSM 46659	3-Amp
Nonomuraea angiospora DSM 43173	bAla
Nonomuraea guangzhouensis CGMCC 4.7101	bAla
Nonomuraea jabiensis DSM 45507	bAla
Nonomuraea muscovyensis DSM 45913	bAla
Nonomuraea sp. NEAU-A123	bAla
Nonomuraea wenchangensis CGMCC 4.5598	3-Amp
Planobispora rosea ATCC 53733	3-Amp
Planobispora rosea JCM 3166	3-Amp
Planobispora rosea NBRC 15558	3-Amp
Planomonospora parontospora JCM 3093	3-Aba
Planomonospora parontospora subsp. antibiotica JCM 3094	3-Aba
Planomonospora parontospora subsp. antibiotica NBRC 15869	3-Aba
Planomonospora parontospora subsp. parontospora NBRC 13880	3-Aba
Planomonospora sp. ID91781	3-Aba
Planomonospora sphaerica JCM 9374	3-Aba
Rhodococcus sp. 06-1059B-a	3-Amp
Rhodococcus sp. 14-2470-1a	3-Amp
Saccharothrix luteola NEAU-S10	3-Amp
Saccharothrix sp. 6-C	3-Aba
Saccharothrix sp. ST-888	3-Amp
Saccharothrix syringae NRRL B-16468	3-Aba
Saccharothrix texasensis DSM 44231	3-Aba
Salinispora pacifica CNR114	3-Aba
Salinispora pacifica DSM 45544	3-Aba
Salinispora sp. H7-4	3-Aba
Salinispora tropica CNB-440	3-Aba
Salinispora tropica CNT250	3-Aba
Solwaraspora sp. WMMA2059	3-Amp
Spongiactinospora rosea LHW63015	3-Amp
Streptomyces achromogenes subsp. achromogenes NRRL B-2120	3-Amp
Streptomyces actinomycinicus RCU-197	3-Amp
Streptomyces agglomeratus 9-3-15	3-Amp
Streptomyces alanosinicus JCM 4714	3-Amp
Streptomyces albireticuli MDJK11	bAla
Streptomyces albireticuli NRRL B1670	bAla
Streptomyces albireticuli NRRL B1670 type B	bAla
Streptomyces albireticuli NRRL B1670 type C	bAla
Streptomyces albus subsp. albus NRRL B-16041	3-Amp
Streptomyces antibioticus NRRL B-2032	3-Amp
Streptomyces apricus SUN51	3-Amp
Streptomyces ardesiacus 6G-OA-21	3-Amp
Streptomyces ardesiacus NBRC 15402	3-Amp
Streptomyces arenae A3	3-Amp
Streptomyces atratus NBC_00141	3-Amp
Streptomyces atratus SCSIO_ZH16	3-Amp
Streptomyces atroolivaceus NRRL ISP-5137	3-Aba
Streptomyces atroolivaceus TUE2108	3-Aba
Streptomyces avidinii CG 885	3-Amp
Streptomyces badius JCM 4350	3-Aba
Streptomyces broussonetiae T44	3-Amp
Streptomyces caatingaensis CMAA 1322	bAla
Streptomyces camponoticapitis CGMCC 4.7275	3-Afa
Streptomyces canarius JCM 4733	3-Amp
Streptomyces carpinensis NRRL B-16921	3-Aba
Streptomyces cirratus JCM 4738	3-Aba
Streptomyces corchorusii DSM 40340	3-Amp
Streptomyces dangxiongensis Z022	3-Amp
Streptomyces diastaticus SID7513	3-Amp
Streptomyces echinatus CECT 3313	3-Amp
Streptomyces echinatus JCM4574	3-Amp
Streptomyces endocoffeicus CA3R110	3-Amp
Streptomyces enissocaesilis NBF 715	3-Amp
Streptomyces eurocidicus ATCC 27428	bAla
Streptomyces eurocidicus CECT 3259	bAla
Streptomyces eurocidicus NRRL ISP-5604	bAla
Streptomyces eurythermus JCM 4206	3-Amp
Streptomyces filamentosus ATCC 23958	3-Amp
Streptomyces filamentosus JCM 4122	3-Amp
Streptomyces filamentosus L30	3-Aba
Streptomyces filamentosus NRRL 11379	3-Aba
Streptomyces filamentosus NRRL 15998	3-Aba
Streptomyces fildesensis INACH3013	bAla
Streptomyces flaveolus NRRL B-1589	3-Amp
Streptomyces flaveus NRRL WC-3505	3-Amp
Streptomyces flavovirens NRRL B-2182	3-Amp
Streptomyces geranii A301	3-Amp
Streptomyces geysiriensis JCM 4962	3-Amp
Streptomyces globisporus M 1	3-Aba
Streptomyces griseus subsp. griseus ATCC 13273	3-Amp
Streptomyces halstedii	3-Amp
Streptomyces himastatinicus ATCC 53653	3-Afa
Streptomyces hyderabadensis JCM 17657	bAla
Streptomyces hygroscopicus subsp. jinggangensis 5008	3-Amp
Streptomyces hygroscopicus subsp. jinggangensis TL01	3-Amp
Streptomyces hygroscopicus subsp. limoneus KCTC 1717	3-Amp
Streptomyces lavenduligriseus GA1-1	3-Amp
Streptomyces lavenduligriseus NRRL ISP-5487	3-Amp
Streptomyces lavenduligriseus Tu901	3-Amp
Streptomyces liliifuscus ZYC-3	3-Amp
Streptomyces liliiviolaceus BH-SS-21	3-Afa
Streptomyces litmocidini JCM 4394	3-Amp
Streptomyces lonarensis NCL716	3-Afa
Streptomyces luteocolor NBRC 13826	3-Amp
Streptomyces marincola SCSIO 03032	3-Afa
Streptomyces marincola SCSIO 64649	3-Afa
Streptomyces microflavus CG 893	3-Amp
Streptomyces minutiscleroticus JCM 4790	3-Amp
Streptomyces mobaraensis DSM 40587	3-Amp
Streptomyces mobaraensis NBRC 13819 = DSM 40847	3-Amp
Streptomyces mobaraensis US-43	3-Amp
Streptomyces musisoli CH5-8	3-Amp
Streptomyces niveus NCIMB 11891	3-Afa
Streptomyces niveus NRRL 2449	3-Afa
Streptomyces niveus NRRL 2466	3-Afa
Streptomyces olivochromogenes A53	bAla
Streptomyces olivoverticillatus CECT 3266	bAla
Streptomyces parvus C05	3-Aba
Streptomyces parvus SCSIO Mla-L010	3-Amp
Streptomyces phaeochromogenes NBC_00034	3-Amp
Streptomyces phaeochromogenes NRRL B-1248	3-Amp
Streptomyces pilosus JCM 4372	3-Amp
Streptomyces pilosus JCM 4403	3-Amp
Streptomyces plicatus JCM 4504	3-Amp
Streptomyces pratensis S10	3-Amp
Streptomyces qinzhouensis SSL-25	3-Aba
Streptomyces radicis AZ1-7	3-Afa
Streptomyces radicis DS1-2	3-Afa
Streptomyces rectiverticillatus B15-08	3-Amp
Streptomyces regensis NRRL B-11479	3-Amp
Streptomyces reticuli	3-Amp
Streptomyces roseifaciens MBT76	3-Amp
Streptomyces roseochromogenus subsp. oscitans DS 12.976	3-Amp
Streptomyces roseus ATCC 31245	3-Amp
Streptomyces rubradiris JCM 4955	3-Amp
Streptomyces rubradiris NBRC 14000	3-Amp
Streptomyces sedi JCM 16909	3-Amp
Streptomyces silaceus NRRL B-24166	3-Amp
Streptomyces sioyaensis B-5408	3-Amp
Streptomyces smaragdinus RB5	3-Aba
Streptomyces sp.	3-Amp
Streptomyces sp. 110 CA3R110	3-Amp
Streptomyces sp. 2112.2	3-Amp
Streptomyces sp. 2131.1	3-Aba
Streptomyces sp. 2132.2	3-Amp
Streptomyces sp. 2314.4	3-Amp
Streptomyces sp. 2323.1	3-Amp
Streptomyces sp. 2333.5	3-Amp
Streptomyces sp. 4R-3d	3-Afa
Streptomyces sp. 5-10	3-Amp
Streptomyces sp. A0642	3-Amp
Streptomyces sp. A0958	3-Aba
Streptomyces sp. A144	3-Amp
Streptomyces sp. AA4	3-Amp
Streptomyces sp. AA8	3-Amp
Streptomyces sp. AC1-42W	3-Aba
Streptomyces sp. AC512_CC834	3-Aba
Streptomyces sp. ADI92-24	3-Amp
Streptomyces sp. b94 B94	3-Amp
Streptomyces sp. Babs14	3-Amp
Streptomyces sp. BpilaLS-43	3-Amp
Streptomyces sp. BV286	3-Amp
Streptomyces sp. Caat 7-52	3-Amp
Streptomyces sp. CAI 127	3-Aba
Streptomyces sp. CAI-121	3-Aba
Streptomyces sp. CAI-68	3-Aba
Streptomyces sp. CB01580	3-Amp
Streptomyces sp. CB01881	3-Amp
Streptomyces sp. CB02613	3-Aba
Streptomyces sp. CC71	3-Amp
Streptomyces sp. CEV 2-1	3-Amp
Streptomyces sp. CMB-0406 CBM-0406	3-Afa
Streptomyces sp. CoH17	3-Amp
Streptomyces sp. col6	3-Aba
Streptomyces sp. CS014	3-Aba
Streptomyces sp. CS065A	3-Amp
Streptomyces sp. CS147	3-Amp
Streptomyces sp. CS149	3-Aba
Streptomyces sp. DH1	3-Amp
Streptomyces sp. DpondAA-A50	3-Amp
Streptomyces sp. DpondAA-E10	3-Amp
Streptomyces sp. DpondAA-F4	3-Amp
Streptomyces sp. DpondAA-F4a	3-Amp
Streptomyces sp. DSM 21069	3-Afa
Streptomyces sp. DSM 40868	3-Amp
Streptomyces sp. DvalAA-21	3-Amp
Streptomyces sp. DvalAA-83	3-Amp
Streptomyces sp. EAS-AB2608 NBRC 114648	3-Amp
Streptomyces sp. EN23	3-Aba
Streptomyces sp. EN27	3-Aba
Streptomyces sp. FBKL.4005	3-Amp
Streptomyces sp. H39-C1	bAla
Streptomyces sp. H39-S7	bAla
Streptomyces sp. HB132	3-Amp
Streptomyces sp. HU2014	bAla
Streptomyces sp. HUAS 15-9	bAla
Streptomyces sp. IMTB 2501	3-Amp
Streptomyces sp. ISID311	3-Amp
Streptomyces sp. ISL-44	3-Aba
Streptomyces sp. Jing01 jing01	3-Amp
Streptomyces sp. KAI 90	3-Amp
Streptomyces sp. KhCrAH-43	3-Aba
Streptomyces sp. L2	bAla
Streptomyces sp. LP11	3-Amp
Streptomyces sp. MA159	3-Afa
Streptomyces sp. MA3_2.13	3-Afa
Streptomyces sp. MAG02	3-Amp
Streptomyces sp. MBT51	3-Amp
Streptomyces sp. MBT70	3-Amp
Streptomyces sp. MC1	3-Amp
Streptomyces sp. MJ635-86F5	3-Afa
Streptomyces sp. ML694-90F3	3-Aba
Streptomyces sp. MMG1121	3-Amp
Streptomyces sp. MP131-18	3-Afa
Streptomyces sp. MP39-85	3-Afa
Streptomyces sp. MTZ3.1	3-Aba
Streptomyces sp. NA02950	3-Amp
Streptomyces sp. NBC_00047	3-Aba
Streptomyces sp. NBC_00059	3-Amp
Streptomyces sp. NBC_00162	3-Aba
Streptomyces sp. NBC_00237	3-Amp
Streptomyces sp. NBC_00338	3-Amp
Streptomyces sp. NBC_00555	3-Aba
Streptomyces sp. NBC_00878	3-Amp
Streptomyces sp. NBC_01285	3-Amp
Streptomyces sp. NBC_01306	3-Amp
Streptomyces sp. NBC_01363	3-Amp
Streptomyces sp. NBC_01789	3-Aba
Streptomyces sp. NBRC 110028	3-Afa
Streptomyces sp. NBRC 110030	3-Amp
Streptomyces sp. NP-1717	3-Amp
Streptomyces sp. NRRL B-24051	3-Amp
Streptomyces sp. NRRL F-2747	3-Aba
Streptomyces sp. NRRL F-3307	3-Amp
Streptomyces sp. NRRL F-4707	3-Amp
Streptomyces sp. NRRL F-4711	3-Amp
Streptomyces sp. NRRL F-5555	3-Amp
Streptomyces sp. NRRL F-5635	3-Amp
Streptomyces sp. NRRL F-7442	3-Amp
Streptomyces sp. NRRL S-1831	3-Amp
Streptomyces sp. NRRL S-1896	3-Amp
Streptomyces sp. NRRL S-31	3-Amp
Streptomyces sp. NRRL S-325	3-Amp
Streptomyces sp. NRRL WC-3723	3-Amp
Streptomyces sp. NRRL WC-3725	3-Amp
Streptomyces sp. NRRL WC-3744	3-Amp
Streptomyces sp. NRRL WC-3795	3-Amp
Streptomyces sp. OfavH-34-F	3-Aba
Streptomyces sp. Osf17	3-Amp
Streptomyces sp. PAMC 26508	3-Amp
Streptomyces sp. PBH53	3-Amp
Streptomyces sp. PgraA7	3-Amp
Streptomyces sp. PsTaAH-124	3-Amp
Streptomyces sp. PT12	3-Afa
Streptomyces sp. QL37	3-Amp
Streptomyces sp. REN17	3-Afa
Streptomyces sp. Rer75	3-Afa
Streptomyces sp. RKAG290	3-Amp
Streptomyces sp. RKAG293	bAla
Streptomyces sp. RKAG337	bAla
Streptomyces sp. RM99	3-Amp
Streptomyces sp. RS2	3-Amp
Streptomyces sp. RT42	3-Amp
Streptomyces sp. RTd22	3-Afa
Streptomyces sp. Ru62	3-Amp
Streptomyces sp. S063	3-Aba
Streptomyces sp. S4.7	3-Amp
Streptomyces sp. S501	3-Amp
Streptomyces sp. ScaeMP-e83	3-Amp
Streptomyces sp. SD53	3-Amp
Streptomyces sp. SD85	3-Amp
Streptomyces sp. SGAir0924	3-Amp
Streptomyces sp. SID1	3-Amp
Streptomyces sp. SID13588	bAla
Streptomyces sp. SID13666	bAla
Streptomyces sp. SID3915	3-Amp
Streptomyces sp. SID486	3-Amp
Streptomyces sp. SID4920	3-Aba
Streptomyces sp. SID4937	3-Amp
Streptomyces sp. SID4939	3-Amp
Streptomyces sp. SID4940	3-Amp
Streptomyces sp. SID5466	3-Aba
Streptomyces sp. SID5474	bPhe
Streptomyces sp. SID7815	3-Amp
Streptomyces sp. SID7834	3-Amp
Streptomyces sp. SID8357	3-Amp
Streptomyces sp. SID8358	3-Amp
Streptomyces sp. SID8360	3-Amp
Streptomyces sp. SID8373	3-Aba
Streptomyces sp. SID8374	3-Amp
Streptomyces sp. SID8378	3-Amp
Streptomyces sp. SID9124	3-Aba
Streptomyces sp. SirexAA-E	3-Amp
Streptomyces sp. SL294	3-Amp
Streptomyces sp. SNA112	3-Amp
Streptomyces sp. So13.3	bAla
Streptomyces sp. SP2-10	3-Amp
Streptomyces sp. SS1-1	bPhe
Streptomyces sp. SS52	3-Amp
Streptomyces sp. st77	3-Amp
Streptomyces sp. Tue 6075 Tue6075	3-Aba
Streptomyces sp. TYQ1024	3-Amp
Streptomyces sp. UMAF16	3-Amp
Streptomyces sp. UTZ13	3-Amp
Streptomyces sp. ventii	3-Amp
Streptomyces sp. VITNK9	3-Amp
Streptomyces sp. wa22	3-Amp
Streptomyces sp. WAC02707	3-Amp
Streptomyces sp. WAC04189	3-Amp
Streptomyces sp. WAC05458	3-Amp
Streptomyces sp. WAC06128	3-Amp
Streptomyces sp. WAC06273	3-Amp
Streptomyces sp. WAC08401	3-Amp
Streptomyces sp. WAC08452	3-Amp
Streptomyces sp. yr375 YR375	3-Amp
Streptomyces sp. Z26	3-Afa
Streptomyces spinosus SBTS01	3-Amp
Streptomyces spiralis JCM 3302	3-Aba
Streptomyces spiroverticillatus JC-8444	3-Amp
Streptomyces tauricus JCM 4837	3-Afa
Streptomyces tricolor DSM 41685	3-Amp
Streptomyces tsukubensis L20	3-Aba
Streptomyces tsukubensis NRRL 18488	3-Aba
Streptomyces tsukubensis VKM Ac-2618D	3-Aba
Streptomyces umbrinus CECT 3212	3-Amp
Streptomyces umbrinus JCM 4521	3-Amp
Streptomyces umbrinus JCM 4958	3-Amp
Streptomyces vinaceus JCM 4849	3-Amp
Streptomyces vinaceusdrappus JCM 4529	3-Amp
Streptomyces viridiviolaceus JCM 4855	3-Amp
Streptomyces yangpuensis CM253	3-Amp
Streptomyces yokosukanensis DSM 40224	3-Amp
Streptosporangiaceae bacterium	bAla
Streptosporangium album DSM 43023	3-Amp
Streptosporangium becharense CECT 8961	bAla
Streptosporangium becharense DSM 46887	bAla
Thermoactinospora rubra YIM 77501	3-Amp

## Sheet: Tabelle7_Abundance
Abundance of macrolactam BGCs in bacterial families and genera
Genus	3-Amp	3-Aba	3-Afa	b-Phe	b-Ala	sum/taxa	family
Frankia	3					3	Frankiaceae			predicted BGCs per bacterial family
Actinoplanes	5	4				9	Micromonosporaceae				3-Amp	3-Aba	3-Afa	b-Phe	b-Ala
Catellatospora		1				1	Micromonosporaceae			all families	272	87	34	7	35
Hamadaea	2					2	Micromonosporaceae			Streptomycetaceae	200	43	27	4	21
Micromonospora	4	14		3	1	22	Micromonosporaceae			Pseudonocardiaceae	40	10	0	0	2
Natronosporangium	1					1	Micromonosporaceae			Micromonosporaceae	13	24	0	3	1
Salinispora		5				5	Micromonosporaceae			Streptosporangiaceae	5	10	0	0	8
Solwaraspora	1					1	Micromonosporaceae			Thermomonosporaceae	4	0	7	0	2
Nocardia	1					1	Nocardiaceae			other	10	0	0	0	1
Rhodococcus	2					2	Nocardiaceae
Nocardiopsis	2					2	Nocardiopsaceae
Mesorhizobium	1					1	Phyllobacteriaceae
Actinokineospora	1					1	Pseudonocardiaceae
Actinophytocola	1					1	Pseudonocardiaceae
Actinosynnema	1	5			1	7	Pseudonocardiaceae
Amycolatopsis	28					28	Pseudonocardiaceae
Herbihabitans	1					1	Pseudonocardiaceae
Kibdelosporangium	1	2				3	Pseudonocardiaceae
Kutzneria	5				1	6	Pseudonocardiaceae
Labedaea	1					1	Pseudonocardiaceae
Saccharothrix	1	3				4	Pseudonocardiaceae
Actinacidiphila					1	1	Streptomycetaceae
Embleya				2		2	Streptomycetaceae
Kitasatospora	6	3	1			10	Streptomycetaceae
Streptomyces	194	40	26	2	20	282	Streptomycetaceae
Allonocardiopsis	1					1	Streptosporangiaceae
Microbispora		4				4	Streptosporangiaceae
Nonomuraea	1				5	6	Streptosporangiaceae
Planobispora	1					1	Streptosporangiaceae
Planomonospora		6				6	Streptosporangiaceae
Spongiactinospora	1					1	Streptosporangiaceae
Streptosporangium	1				3	4	Streptosporangiaceae
Marinactinospora					1		Nocardiopsaceae
Actinomadura	4		7		2	13	Thermomonosporaceae
Catenulispora	1						Catenulisporaceae
sum	272	87	34	7	35	435

## Sheet: Tabelle8-Rel.abund. pred vs is
Relative abundance of macrolactam BGCs in bacterial families
predicted BGCs per bacterial family
	sum of BGCs	3-Amp	3-Aba	3-Afa	b-Phe	b-Ala
Streptomycetaceae	295	200	43	27	4	21
Pseudonocardiaceae	52	40	10	0	0	2
Micromonosporaceae	41	13	24	0	3	1
Streptosporangiaceae	23	5	10	0	0	8
Thermomonosporaceae	13	4	0	7	0	2
other	11	10	0	0	0	1
all		272	87	34	7	35
isolated macrolactam compounds per bacterial family
Streptomycetaceae	34
Pseudonocardiaceae	6
Micromonosporaceae	6
Streptosporangiaceae	1
Thermomonosporaceae	4
other	3

## Sheet: Tabelle9-isolated vs. predicte
Relative abundance of macrolactam BGC types and comparison to isolated macrolactam compounds
predicted BGCs
	all
3-Amp	272
3-Aba	87
3-Afa	34
b-Phe	7
b-Ala	35
isolated compounds
3Amp	13
3-Aba	13
3-Afa	10
b-Phe	2
b-Ala	1

## Sheet: Tabelle10-Distribution (family)
Distribution of macrolactam BGCs across bacterial families
	3-Amp	3-Aba	3-Afa	b-Phe	b-Ala
all	272	87	34	7	35
Streptomycetaceae	200	43	27	4	21
Pseudonocardiaceae	40	10	0	0	2
Micromonosporaceae	13	24	0	3	1
Streptosporangiaceae	5	10	0	0	8
Thermomonosporaceae	4	0	7	0	2
other	10	0	0	0	1

[truncated: 6 more sheets: Tabelle11-Distribution(Pseudon), Tabelle12-Distibution(Streptom), Tabelle13-Distribution (Microm), Tabelle14-Distriubution(Strepsp, Tabelle15-Distribution(Thermo), Tabelle16-Distribution(other)]
